# Supplementary material for: 4-[5-(4-Fluoro­phen­yl)-1-(4-phenyl-1,3-thia­zol-2-yl)-4,5-dihydro-1H-pyrazol-3-yl]-5-methyl-1-(4-methyl­phenyl)-1H-1,2,3-triazole
Source: Acta Crystallogr Sect E Struct Rep Online. 2013 Mar 28;69(Pt 4):o618. doi: 10.1107/S1600536813008179 (PMC3629653; doi:10.1107/S1600536813008179)
Supplement: Supplementary file 2 [file e-69-0o618-Isup2.hkl]

# 
# h,k,l, Fc-squared, Fo-squared, sigma(Fo-squared) and status flag 
# 
data_I
_shelx_title '  P21/n' 
_shelx_refln_list_code          4 
_shelx_F_calc_maximum      267.54 
_exptl_crystal_F_000      1032.00 
_reflns_d_resolution_high  0.7681 
 
loop_ 
 _symmetry_equiv_pos_as_xyz 
 'x, y, z' 
 '-x+1/2, y+1/2, -z+1/2' 
 '-x, -y, -z' 
 'x-1/2, -y-1/2, z-1/2' 
 
_cell_length_a    17.7373 
_cell_length_b     7.8367 
_cell_length_c    19.4159 
_cell_angle_alpha  90.000 
_cell_angle_beta  109.323 
_cell_angle_gamma  90.000 
 
_shelx_F_squared_multiplier     1.000 
 
loop_ 
 _refln_index_h 
 _refln_index_k 
 _refln_index_l 
 _refln_F_squared_calc 
 _refln_F_squared_meas 
 _refln_F_squared_sigma 
 _refln_observed_status 
   4   0   0      393.31      422.11     21.28 o 
   6   0   0      787.51      916.23     38.80 o 
   8   0   0     2625.84     2977.05     82.10 o 
  10   0   0     1052.88     1069.35     55.00 o 
  12   0   0       21.59       24.75      6.68 o 
  14   0   0        5.19        7.66      5.69 o 
  16   0   0      215.06      252.96     23.73 o 
  18   0   0        2.86        5.57      3.46 o 
  20   0   0        0.46        3.73      4.71 o 
   1   1   0       54.92       47.39      4.62 o 
   2   1   0      372.34      272.32     11.55 o 
   3   1   0     3645.90     3252.06     21.86 o 
   4   1   0     2101.02     2077.75     21.52 o 
   5   1   0      422.49      433.34      9.48 o 
   6   1   0       42.00       40.73      3.37 o 
   7   1   0      581.59      612.43     13.16 o 
   8   1   0     1897.65     2019.00     24.25 o 
   9   1   0      655.77      637.32     18.67 o 
  10   1   0       45.13       43.66      5.79 o 
  11   1   0       20.74       22.62      3.35 o 
  12   1   0        0.71       -0.74      1.05 o 
  13   1   0        2.47        3.12      1.49 o 
  14   1   0      174.09      158.31      9.69 o 
  15   1   0       36.10       30.71      4.62 o 
  16   1   0      118.13      110.14      8.59 o 
  17   1   0        3.02        1.59      1.90 o 
  18   1   0        8.45        9.94      3.15 o 
  19   1   0        0.84        0.05      2.39 o 
  20   1   0        2.12        4.71      2.87 o 
  21   1   0        0.16       -2.41      4.39 o 
   0   2   0    18292.77    17055.85    141.85 o 
   1   2   0    35891.27    37061.02    229.33 o 
   2   2   0    15164.05    14547.54     73.01 o 
   3   2   0      973.76      998.46     16.48 o 
   4   2   0     3177.64     2926.36     29.12 o 
   5   2   0        1.43        1.53      0.87 o 
   6   2   0      737.68      740.65     12.13 o 
   7   2   0      226.95      250.85     10.30 o 
   8   2   0       15.56        9.95      1.92 o 
   9   2   0     1520.42     1601.39     31.94 o 
  10   2   0      349.51      373.33     15.97 o 
  11   2   0        0.62        2.14      1.32 o 
  12   2   0      278.62      286.31     12.72 o 
  13   2   0       62.91       76.39      6.37 o 
  14   2   0       38.91       35.59      4.56 o 
  15   2   0       76.20       87.48      7.26 o 
  16   2   0        0.67        3.95      1.79 o 
  17   2   0        3.30        7.17      2.97 o 
  18   2   0        2.30       11.32      4.38 o 
  19   2   0        2.41       -0.14      3.22 o 
  20   2   0        1.93        3.99      6.42 o 
  21   2   0        0.08       -2.15      2.72 o 
   1   3   0        3.65        3.53      1.09 o 
   2   3   0      111.42      111.23      7.73 o 
   3   3   0        2.52        2.09      0.99 o 
   4   3   0     1459.30     1363.02     21.10 o 
   5   3   0       53.39       45.17      3.89 o 
   6   3   0      904.11      844.88     14.55 o 
   7   3   0       71.62       63.92      4.73 o 
   8   3   0        9.97        7.82      1.76 o 
   9   3   0        0.06       13.82      3.32 o 
  10   3   0       17.46       18.99      4.27 o 
  11   3   0       53.27       46.07      5.15 o 
  12   3   0       17.65       26.45      4.19 o 
  13   3   0      189.95      188.34     11.05 o 
  14   3   0        0.00        0.81      2.21 o 
  15   3   0        0.10       -1.62      1.77 o 
  16   3   0        2.14       -0.77      2.08 o 
  17   3   0        0.16        1.22      2.25 o 
  18   3   0       16.38       16.10      6.25 o 
  19   3   0        0.36       -2.41      3.33 o 
  20   3   0        3.11        4.62      3.37 o 
   0   4   0      358.60      413.87     17.25 o 
   1   4   0      823.74      819.05     18.91 o 
   2   4   0       21.61       18.82      6.83 o 
   3   4   0     5373.79     5611.59     64.42 o 
   4   4   0       71.91       77.73      7.48 o 
   5   4   0       14.64       12.74      2.27 o 
   6   4   0       27.38       23.05      3.09 o 
   7   4   0      345.66      320.04     10.37 o 
   8   4   0      245.60      266.07      9.89 o 
   9   4   0        2.19        2.72      1.96 o 
  10   4   0        9.25        5.72      2.87 o 
  11   4   0      573.69      616.40     25.99 o 
  12   4   0       20.89       20.06      4.81 o 
  13   4   0        0.54        2.70      2.35 o 
  14   4   0       15.83       23.22      5.09 o 
  15   4   0        7.80        2.78      3.18 o 
  16   4   0        0.32        0.19      3.00 o 
  17   4   0        0.21        1.62      2.70 o 
  18   4   0        0.01        3.20      3.41 o 
  19   4   0        0.78        4.48      3.89 o 
  20   4   0        1.05       -2.72      2.72 o 
   1   5   0       56.76       61.09      5.62 o 
   2   5   0      580.52      626.63     35.96 o 
   3   5   0       21.31       18.08      5.12 o 
   4   5   0       67.43       60.89     12.63 o 
   5   5   0      103.01      121.49     10.79 o 
   6   5   0        0.08        0.26      1.79 o 
   7   5   0       69.92       62.91      7.84 o 
   8   5   0       39.75       37.62      4.44 o 
   9   5   0       76.69       66.37      5.41 o 
  10   5   0       55.41       74.92      6.98 o 
  11   5   0       87.27       91.15      8.78 o 
  12   5   0        1.28       -0.75      1.96 o 
  13   5   0       31.03       47.60     10.91 o 
  14   5   0        3.51        5.76      5.24 o 
  15   5   0       17.62       17.33      5.60 o 
  16   5   0        0.11       -4.51      4.51 o 
  17   5   0        0.23       -3.15      4.13 o 
  18   5   0        0.11        2.34      4.05 o 
   0   6   0       82.21      121.14     20.00 o 
   1   6   0       65.87       65.98      6.24 o 
   2   6   0       72.15       67.64      6.06 o 
   3   6   0       18.68      119.41     14.44 o 
   4   6   0      368.37      309.90     33.69 o 
   5   6   0      660.05      702.89     34.91 o 
   6   6   0       58.73      124.56     15.09 o 
   7   6   0       92.98      114.02     14.26 o 
   8   6   0        2.96        8.91      3.28 o 
   9   6   0       21.55       28.46      5.49 o 
  10   6   0      116.19      143.96     17.61 o 
  11   6   0        0.10       -3.42      3.42 o 
  12   6   0        2.29       15.80      6.79 o 
  13   6   0       13.31       22.53      8.45 o 
  14   6   0        2.71        2.99      3.31 o 
  15   6   0        0.31       -1.42      5.95 o 
  16   6   0        0.00       -3.88      5.42 o 
  17   6   0        0.13        2.33      2.96 o 
   1   7   0       72.68       70.84     11.73 o 
   2   7   0       36.30       42.36      9.22 o 
   3   7   0       17.53       15.74      5.00 o 
   4   7   0        0.26        0.55      1.40 o 
   5   7   0        3.18        5.47      5.83 o 
   6   7   0       16.12       24.04     10.28 o 
   7   7   0        8.38       36.54      8.97 o 
   8   7   0       13.86        2.72      7.69 o 
   9   7   0        1.08        3.66      3.08 o 
  10   7   0        1.22       -4.38      4.38 o 
  11   7   0       14.17        8.24      6.46 o 
  12   7   0        4.01        0.04      3.52 o 
  13   7   0        8.77        5.76      7.63 o 
  14   7   0        0.06       -0.93      4.05 o 
  15   7   0        2.81       -8.09      8.35 o 
   0   8   0       18.87       24.84     11.08 o 
   1   8   0        0.43       -2.06      4.29 o 
   2   8   0        0.38        1.03      5.45 o 
   3   8   0        9.56        5.02      4.96 o 
   4   8   0       55.75       92.72     14.88 o 
   5   8   0       21.15       27.17      7.88 o 
   6   8   0       25.93       21.17      7.64 o 
   7   8   0        2.34        6.98      5.44 o 
   8   8   0       13.12       32.51     12.73 o 
   9   8   0       15.70       16.87      7.64 o 
  10   8   0        2.19        6.48      4.94 o 
  11   8   0        5.14        1.13      6.79 o 
  12   8   0        0.00       19.12     10.23 o 
  13   8   0        0.05      -11.25     11.25 o 
   1   9   0       21.81       11.31     23.13 o 
   2   9   0        2.06        1.71      3.71 o 
   3   9   0        6.63        2.10     10.78 o 
   4   9   0        0.57       -2.80      3.09 o 
   5   9   0        1.68       -3.22      9.82 o 
   6   9   0        0.11       -1.27      4.46 o 
   7   9   0        0.21        5.20      5.35 o 
   8   9   0        0.01       -0.73      4.53 o 
   9   9   0        2.20       14.67      7.59 o 
  10   9   0        1.15       -1.97      4.21 o 
   0  10   0        2.50        1.57      4.13 o 
   1  10   0        0.00       -3.10      4.80 o 
   2  10   0        4.01       -0.75      8.61 o 
   3  10   0        9.04        3.78      4.65 o 
   4  10   0        1.44       -3.70      6.71 o 
 -21   0   1        0.01       -0.27      5.31 o 
 -19   0   1        1.51        0.41      2.77 o 
 -17   0   1        7.52        5.25      3.12 o 
 -15   0   1       46.46       37.71      8.76 o 
 -13   0   1      420.61      400.12     25.69 o 
 -11   0   1        9.05       13.89      5.91 o 
  -9   0   1      185.60      223.39     24.20 o 
  -7   0   1      170.16      249.41     22.30 o 
  -5   0   1      375.58      456.70     25.21 o 
  -3   0   1      871.96      588.16     22.53 o 
   3   0   1     6907.64     6272.52     71.04 o 
   5   0   1      112.86       71.43      9.70 o 
   7   0   1      417.25      439.29     29.04 o 
   9   0   1      414.76      426.01     32.29 o 
  11   0   1      582.49      547.40     29.75 o 
  13   0   1      994.64     1071.16     65.43 o 
  15   0   1      476.67      539.89     51.59 o 
  17   0   1       22.63       66.20     16.16 o 
  19   0   1        0.11        7.35      4.14 o 
  21   0   1        0.02        8.50      4.26 o 
 -21   1   1        0.30       -1.76      3.14 o 
 -20   1   1        0.53        1.50      2.42 o 
 -19   1   1        7.64        5.31      2.50 o 
 -18   1   1        1.76       -0.49      1.80 o 
 -17   1   1       32.79       28.09      3.95 o 
 -16   1   1        1.29        2.98      1.36 o 
 -15   1   1       30.05       23.81      4.92 o 
 -14   1   1      146.03      164.85      9.39 o 
 -13   1   1       14.09        9.05      2.20 o 
 -12   1   1      454.41      466.71     13.75 o 
 -11   1   1      596.09      576.38     15.53 o 
 -10   1   1      142.45      170.95      8.54 o 
  -9   1   1      897.65      953.78     19.24 o 
  -8   1   1      965.85     1042.34     18.98 o 
  -7   1   1     1730.87     1833.53     31.69 o 
  -6   1   1      736.17      680.76     14.19 o 
  -5   1   1       32.01       42.80      3.02 o 
  -4   1   1     2750.22     2618.90     20.12 o 
  -3   1   1     7841.79     7815.81     57.46 o 
  -2   1   1        0.98        4.06      1.19 o 
  -1   1   1     2051.04     1874.21     28.90 o 
   1   1   1     1178.78      921.14     17.81 o 
   2   1   1    18648.38    18532.67     83.72 o 
   3   1   1       24.60       21.67      2.75 o 
   4   1   1       20.18       10.61      2.55 o 
   5   1   1     4544.46     4389.88     44.17 o 
   6   1   1      188.82      170.58     11.77 o 
   7   1   1      722.71      659.37     13.64 o 
   8   1   1      125.91      154.00     10.08 o 
   9   1   1       96.90       94.80      8.35 o 
  10   1   1      130.46      130.90     10.41 o 
  11   1   1      101.72      112.90     10.17 o 
  12   1   1        0.24       -1.04      2.02 o 
  13   1   1        0.74        2.16      1.91 o 
  14   1   1      458.17      463.75     16.04 o 
  15   1   1      118.46      113.55      8.08 o 
  16   1   1        0.17        2.06      2.41 o 
  17   1   1       29.52       36.91      6.46 o 
  18   1   1        0.48        1.75      2.19 o 
  19   1   1        3.33        5.07      3.37 o 
  20   1   1        0.00       -2.78      4.48 o 
  21   1   1        1.80        6.00      3.06 o 
 -21   2   1        0.91        2.05      4.07 o 
 -20   2   1        2.04       -1.35      2.33 o 
 -19   2   1        0.29       -1.03      2.95 o 
 -18   2   1        0.05        5.88      3.18 o 
 -17   2   1        0.02       -0.29      1.55 o 
 -16   2   1       16.62       18.35      3.48 o 
 -15   2   1      114.07      139.04      8.97 o 
 -14   2   1       88.46       90.93      7.03 o 
 -13   2   1      153.29      154.37      7.37 o 
 -12   2   1       67.45       80.11      5.11 o 
 -11   2   1       73.25       80.03      5.48 o 
 -10   2   1      393.17      375.16     14.94 o 
  -9   2   1      157.52      177.56      9.74 o 
  -8   2   1        4.89        3.43      1.79 o 
  -7   2   1     1087.55     1133.31     21.70 o 
  -6   2   1        1.45        2.73      0.82 o 
  -5   2   1      224.90      193.73      5.97 o 
  -4   2   1      216.88      179.52      6.17 o 
  -3   2   1     2211.55     2211.26     23.77 o 
  -2   2   1     7436.87     7797.90     52.33 o 
  -1   2   1     8771.05     8372.53     68.63 o 
   0   2   1    12408.21    12346.78     85.44 o 
   1   2   1    47428.86    51741.78    268.78 o 
   2   2   1    16975.24    16654.21     83.96 o 
   3   2   1     2821.47     2872.01     35.08 o 
   4   2   1     3082.12     3072.42     30.79 o 
   5   2   1      116.96      122.52      4.99 o 
   6   2   1      214.44      245.28      9.78 o 
   7   2   1      284.20      352.75     13.07 o 
   8   2   1      248.55      260.31     10.58 o 
   9   2   1       76.83      105.67      8.66 o 
  10   2   1       30.39       24.14      4.39 o 
  11   2   1      168.29      171.54      9.13 o 
  12   2   1       20.85       14.25      2.72 o 
  13   2   1       57.57       73.00      6.91 o 
  14   2   1       20.20       27.02      4.42 o 
  15   2   1        0.87        1.22      2.81 o 
  16   2   1        2.78        3.59      3.51 o 
  17   2   1       25.74       30.72      6.89 o 
  18   2   1        0.05        1.72      2.26 o 
  19   2   1        0.79        0.25      4.75 o 
  20   2   1        0.76       -4.02      4.30 o 
  21   2   1        0.09        7.58      3.56 o 
 -21   3   1        2.41       -3.20      3.20 o 
 -20   3   1        0.01        0.04      3.37 o 
 -19   3   1        1.77       -3.72      3.72 o 
 -18   3   1        4.16        3.57      4.15 o 
 -17   3   1        4.62        4.02      4.42 o 
 -16   3   1        2.58       -3.09      3.09 o 
 -15   3   1       41.17       37.67      5.05 o 
 -14   3   1      319.19      285.59     16.06 o 
 -13   3   1       33.34       53.65      6.63 o 
 -12   3   1      137.95      129.39     10.19 o 
 -11   3   1       65.59       78.39      7.92 o 
 -10   3   1       57.69       54.94      6.72 o 
  -9   3   1       14.27       13.05      3.06 o 
  -8   3   1      114.38      107.53      5.74 o 
  -7   3   1      333.56      368.81      9.69 o 
  -6   3   1      254.78      304.63      8.57 o 
  -5   3   1     1001.05     1012.57     17.92 o 
  -4   3   1       14.15       17.66      2.53 o 
  -3   3   1      555.73      570.10     14.64 o 
  -2   3   1        0.16       -0.79      1.01 o 
  -1   3   1     1079.91      997.39     21.06 o 
   0   3   1       68.64       49.68      6.46 o 
   1   3   1        9.88        7.45      2.93 o 
   2   3   1      935.12      825.34     19.73 o 
   3   3   1     1471.72     1302.80     20.57 o 
   4   3   1      118.53      113.42      6.27 o 
   5   3   1        1.13       -0.38      1.18 o 
   6   3   1      507.45      510.98     14.26 o 
   7   3   1      115.05      125.20      6.73 o 
   8   3   1      128.10      153.56      9.54 o 
   9   3   1      354.09      397.06     14.58 o 
  10   3   1      584.54      612.95     20.43 o 
  11   3   1       37.13       50.27      5.61 o 
  12   3   1       29.79       23.78      3.85 o 
  13   3   1       93.60       95.94      8.04 o 
  14   3   1       10.96       11.54      3.00 o 
  15   3   1        0.00       -1.72      2.33 o 
  16   3   1        0.28        1.44      3.48 o 
  17   3   1       10.46        8.98      2.88 o 
  18   3   1        3.30       -4.94      4.94 o 
  19   3   1        0.84        9.51      3.89 o 
  20   3   1        0.00        0.18      4.80 o 
 -20   4   1        0.50        2.38      2.77 o 
 -19   4   1        1.40        1.11      4.29 o 
 -18   4   1        3.66       -4.11      5.76 o 
 -17   4   1        3.15        1.87      5.61 o 
 -16   4   1        2.26       -3.43      3.61 o 
 -15   4   1       11.79       16.45      5.88 o 
 -14   4   1        0.12       10.01      3.65 o 
 -13   4   1       28.89       24.31      4.55 o 
 -12   4   1        2.10        1.79      1.94 o 
 -11   4   1       28.18       31.53      6.82 o 
 -10   4   1        2.18        2.58      1.80 o 
  -9   4   1       41.93       37.97      4.07 o 
  -8   4   1      375.26      400.09     11.96 o 
  -7   4   1        8.11        4.18      1.34 o 
  -6   4   1      183.88      179.95      8.82 o 
  -5   4   1      122.69      116.68      9.12 o 
  -4   4   1      644.04      618.72     20.88 o 
  -3   4   1     2973.11     2892.66     43.20 o 
  -2   4   1      200.13      201.30      9.73 o 
  -1   4   1       54.91       58.64      3.64 o 
   0   4   1      266.71      300.73     15.04 o 
   1   4   1       71.88       71.57      8.98 o 
   2   4   1     3715.72     3831.67     53.75 o 
   3   4   1     2726.45     2788.17     37.05 o 
   4   4   1       98.33       95.84      6.35 o 
   5   4   1      221.77      201.12     10.74 o 
   6   4   1      308.14      315.69     14.04 o 
   7   4   1      166.28      167.73     10.62 o 
   8   4   1      188.43      171.62      8.67 o 
   9   4   1        9.77        8.31      1.78 o 
  10   4   1      410.96      403.61     27.48 o 
  11   4   1       16.03       10.37      3.65 o 
  12   4   1       64.01       80.82      8.92 o 
  13   4   1       35.28       40.40      6.38 o 
  14   4   1        0.00       -1.93      2.04 o 
  15   4   1        0.32        0.07      5.39 o 
  16   4   1        0.14        1.63      2.59 o 
  17   4   1        1.84        2.93      3.43 o 
  18   4   1        6.68       12.67      5.36 o 
  19   4   1        0.14        0.06      3.78 o 
 -19   5   1        1.90        5.59      3.17 o 
 -18   5   1        3.51        6.43      4.98 o 
 -17   5   1        1.04       -1.96      3.66 o 
 -16   5   1       13.48       22.93      7.04 o 
 -15   5   1       12.35       10.57      6.99 o 
 -14   5   1       23.24        5.82     10.92 o 
 -13   5   1       14.21       15.16      5.09 o 
 -12   5   1      119.74      101.36     11.18 o 
 -11   5   1        1.59       -0.42      1.18 o 
 -10   5   1       31.18       26.69      3.75 o 
  -9   5   1        0.15       -0.65      1.51 o 
  -8   5   1       19.63       16.77      3.29 o 
  -7   5   1       71.68       55.42      7.14 o 
  -6   5   1       92.25       93.86      9.40 o 
  -5   5   1      392.64      456.52     25.70 o 
  -4   5   1       19.34       27.47      8.85 o 
  -3   5   1        3.29        1.96      2.98 o 
  -2   5   1      104.10       81.21      4.78 o 
  -1   5   1      603.91      629.54     19.01 o 
   0   5   1      861.31      856.25     19.68 o 
   1   5   1      142.80      130.33      9.70 o 
   2   5   1      223.73      243.50     13.22 o 
   3   5   1      131.13      124.87      9.55 o 
   4   5   1      202.89      236.89     12.98 o 
   5   5   1      135.32      107.87      7.55 o 
   6   5   1        0.01        0.78      1.87 o 
   7   5   1       34.39       38.25      5.46 o 
   8   5   1        0.32       -1.35      1.35 o 
   9   5   1        1.17       -2.19      2.19 o 
  10   5   1        0.09        0.86      1.60 o 
  11   5   1        5.84        7.27      2.62 o 
  12   5   1       36.49       48.50     10.51 o 
  13   5   1       24.95       46.91     11.24 o 
  14   5   1        9.70       11.22      5.24 o 
  15   5   1       10.50        7.28      2.40 o 
  16   5   1        0.00       -5.80      8.56 o 
  17   5   1        0.74        2.17      3.98 o 
  18   5   1        1.96        4.22      4.39 o 
 -17   6   1        0.17       -2.12      4.68 o 
 -16   6   1        0.19       -1.22      3.01 o 
 -15   6   1        0.37        1.26      4.40 o 
 -14   6   1        2.05       -1.26      5.61 o 
 -13   6   1        0.04        1.55      6.67 o 
 -12   6   1        5.54        6.31      7.44 o 
 -11   6   1        6.78        3.96      3.75 o 
 -10   6   1       72.39       73.18      6.82 o 
  -9   6   1        1.58        1.00      1.07 o 
  -8   6   1       11.87       10.59      2.73 o 
  -7   6   1      108.20      115.37      9.72 o 
  -6   6   1       11.25       14.85      3.86 o 
  -5   6   1       33.54       27.68      5.51 o 
  -4   6   1       53.38       39.88      6.70 o 
  -3   6   1      171.95      202.02     14.86 o 
  -2   6   1        0.25       -4.73      4.73 o 
  -1   6   1        0.56       -0.61      1.87 o 
   0   6   1        3.42        3.85      1.63 o 
   1   6   1       41.10       42.40      5.34 o 
   2   6   1       16.16       20.50      5.76 o 
   3   6   1       50.30       54.31      9.82 o 
   4   6   1      650.62      697.67     34.69 o 
   5   6   1       46.93       49.68      9.91 o 
   6   6   1      211.52      222.85     20.01 o 
   7   6   1        0.40        1.03      3.29 o 
   8   6   1        1.34        5.79      2.66 o 
   9   6   1       64.44       51.72      6.82 o 
  10   6   1       12.19       15.55      5.95 o 
  11   6   1        7.62        3.04      3.26 o 
  12   6   1       66.81       92.83     15.63 o 
  13   6   1        0.20       -4.01      4.01 o 
  14   6   1        2.79       -1.24      5.83 o 
  15   6   1        1.68        3.21      3.26 o 
  16   6   1        4.90        3.65      3.16 o 
  17   6   1        0.26       -5.09      5.09 o 
 -16   7   1        0.50        6.58      7.59 o 
 -15   7   1        0.01       -9.25      9.25 o 
 -14   7   1        4.67       11.80      9.40 o 
 -13   7   1        3.89       -4.51      6.23 o 
 -12   7   1        6.69       24.20     12.60 o 
 -11   7   1        8.14       13.96     10.50 o 
 -10   7   1        0.22        2.27      8.66 o 
  -9   7   1        2.38        3.55      6.99 o 
  -8   7   1        0.24       -3.67      3.67 o 
  -7   7   1        0.61       -1.09      1.36 o 
  -6   7   1        0.12        0.91      2.70 o 
  -5   7   1        8.17        4.69      2.40 o 
  -4   7   1        7.92       14.54      6.35 o 
  -3   7   1        9.20        5.48      3.76 o 
  -2   7   1       97.60      115.03     14.94 o 
  -1   7   1       23.91       36.11      7.89 o 
   0   7   1       26.24       30.59      7.94 o 
   1   7   1        1.77        2.82      1.78 o 
   2   7   1       50.81       51.71      6.14 o 
   3   7   1      173.69      188.72     13.66 o 
   4   7   1        5.48        0.75      6.42 o 
   5   7   1        3.58        0.21      3.87 o 
   6   7   1       18.60       17.00      5.99 o 
   7   7   1       14.14        6.64      6.87 o 
   8   7   1        0.41        5.39      3.21 o 
   9   7   1        0.00        3.89      4.08 o 
  10   7   1        6.39        8.25      8.10 o 
  11   7   1        0.06       16.30     10.15 o 
  12   7   1        0.94       -1.20      4.25 o 
  13   7   1        0.20       -7.71      8.01 o 
  14   7   1        4.55       11.58      6.37 o 
  15   7   1        3.77       -3.28      5.04 o 
 -13   8   1        0.07        5.65      6.39 o 
 -12   8   1        3.55        1.62      8.06 o 
 -11   8   1        2.52        5.04      6.35 o 
 -10   8   1        3.19       -0.54      4.37 o 
  -9   8   1       19.12       32.35      9.79 o 
  -8   8   1        3.13       -0.42      7.66 o 
  -7   8   1        4.51        4.50      6.88 o 
  -6   8   1       37.12       49.51     14.45 o 
  -5   8   1        9.57       11.15      7.83 o 
  -4   8   1        2.65       14.95      6.51 o 
  -3   8   1        2.15        3.26      3.83 o 
  -2   8   1        0.87        1.48      6.27 o 
  -1   8   1        4.39        8.16      5.36 o 
   0   8   1        6.90       -0.99      3.50 o 
   1   8   1        5.17       11.59      5.12 o 
   2   8   1       15.14       27.43      8.21 o 
   3   8   1       63.77       81.73     17.80 o 
   4   8   1       34.00       27.63      8.37 o 
   5   8   1        1.88       -1.22      3.40 o 
   6   8   1       37.32       32.24      9.08 o 
   7   8   1       11.43       18.69      7.38 o 
   8   8   1       13.29       11.29      6.21 o 
   9   8   1        0.06        4.03      3.59 o 
  10   8   1        0.90       -0.39      2.75 o 
  11   8   1        5.73      -11.38     11.38 o 
  12   8   1        7.73       13.28      9.98 o 
  13   8   1        1.22        9.81     10.78 o 
 -10   9   1        1.30       -9.15      9.15 o 
  -9   9   1        0.01       15.67      6.76 o 
  -8   9   1        2.25        4.33      5.35 o 
  -7   9   1        0.13        1.97      6.62 o 
  -6   9   1        2.40       -6.35      6.35 o 
  -5   9   1        1.19       -1.43      3.95 o 
  -4   9   1        7.19        9.61      5.79 o 
  -3   9   1        4.37        0.14      5.07 o 
  -2   9   1        5.01        2.98      3.25 o 
  -1   9   1        0.40        5.15      8.02 o 
   0   9   1        6.53        3.70      7.02 o 
   1   9   1        0.01       -1.09      8.15 o 
   2   9   1        0.91       -1.52      3.69 o 
   3   9   1       18.40       21.34     12.51 o 
   4   9   1        2.87       -6.16      6.16 o 
   5   9   1        2.40       -0.26      3.08 o 
   6   9   1        2.81        3.00      4.67 o 
   7   9   1        1.10        2.85      3.09 o 
   8   9   1        8.82       16.89      7.04 o 
   9   9   1        0.55        5.56      7.71 o 
  -4  10   1        2.86        1.68      4.81 o 
  -3  10   1        0.56        7.60     12.54 o 
  -2  10   1        0.64        3.29      4.74 o 
  -1  10   1        0.94        3.08      4.92 o 
   0  10   1        0.01       -0.79     10.47 o 
   1  10   1        0.38        0.93     10.96 o 
   2  10   1        0.83        3.63      9.31 o 
   3  10   1        0.00       -6.60      6.60 o 
 -22   0   2        0.00        2.41      6.61 o 
 -20   0   2        0.59       -3.65      3.65 o 
 -18   0   2       13.91        5.36      3.96 o 
 -16   0   2       15.91       17.73      4.43 o 
 -14   0   2      624.02      732.07     29.95 o 
 -12   0   2       46.65       42.20      7.82 o 
 -10   0   2      311.79      282.00     17.89 o 
  -8   0   2     3162.10     3392.30     81.88 o 
  -6   0   2       32.21       61.56      8.45 o 
  -4   0   2     2961.79     2479.78     30.01 o 
   2   0   2     2531.28     2654.85     35.45 o 
   4   0   2      170.00      134.71     11.62 o 
   6   0   2      801.65      726.90     33.44 o 
   8   0   2       45.52       44.73      6.98 o 
  10   0   2      645.99      660.33     30.66 o 
  12   0   2       16.74       11.56      5.35 o 
  14   0   2       74.23       64.41     17.91 o 
  16   0   2       28.53       37.07     14.85 o 
  18   0   2       17.52       46.03     10.88 o 
  20   0   2        0.39       -3.44      4.66 o 
 -22   1   2        0.37        0.75      3.19 o 
 -21   1   2        0.24        4.38      2.67 o 
 -20   1   2        3.28        5.01      2.63 o 
 -19   1   2        0.18        1.32      2.61 o 
 -18   1   2        9.56        9.43      1.92 o 
 -17   1   2        0.67        0.47      1.28 o 
 -16   1   2       42.32       24.55      3.78 o 
 -15   1   2      135.27      130.01      8.23 o 
 -14   1   2       12.76        9.59      2.08 o 
 -13   1   2      900.92      930.18     20.20 o 
 -12   1   2      113.82      135.19      6.98 o 
 -11   1   2        0.37        0.06      1.34 o 
 -10   1   2     1407.40     1365.27     23.94 o 
  -9   1   2        0.16        2.16      1.46 o 
  -8   1   2      988.52     1040.49     18.41 o 
  -7   1   2     1056.25     1193.94     18.26 o 
  -6   1   2        0.07        1.26      1.13 o 
  -5   1   2     1826.68     1779.60     18.13 o 
  -4   1   2     1024.31     1052.93     12.27 o 
  -3   1   2     4111.06     4136.33     24.29 o 
  -2   1   2     7719.93     8062.33     46.51 o 
  -1   1   2      396.96      269.83     11.98 o 
   0   1   2     2672.69     2577.83     42.86 o 
   1   1   2     2698.85     2419.28     31.82 o 
   2   1   2     2704.47     2447.01     33.50 o 
   3   1   2     2099.93     2039.25     23.48 o 
   4   1   2      365.23      391.93     15.76 o 
   5   1   2      291.35      346.40     12.68 o 
   6   1   2      633.44      582.70     21.11 o 
   7   1   2      299.21      279.78     15.56 o 
   8   1   2        2.44       -0.66      1.77 o 
   9   1   2        3.95       10.87      2.87 o 
  10   1   2      103.38      106.20      9.69 o 
  11   1   2       10.91       17.29      4.29 o 
  12   1   2        6.99        7.09      3.19 o 
  13   1   2      219.79      240.65     11.19 o 
  14   1   2       22.63       19.43      4.80 o 
  15   1   2      237.02      252.49     16.23 o 
  16   1   2       30.01       47.16      7.37 o 
  17   1   2        0.25       -2.29      2.29 o 
  18   1   2       25.39       30.44      6.48 o 
  19   1   2        2.41       -2.22      2.49 o 
  20   1   2        0.32        3.67      3.12 o 
  21   1   2        1.49        3.17      3.31 o 
 -21   2   2        1.09       -0.37      3.18 o 
 -20   2   2        0.03       -4.84      5.44 o 
 -19   2   2        0.33       -1.41      2.24 o 
 -18   2   2        0.12        4.71      4.33 o 
 -17   2   2        9.62        7.55      3.09 o 
 -16   2   2        0.27       -1.37      1.83 o 
 -15   2   2      134.87      136.65      7.32 o 
 -14   2   2       39.39       48.87      4.30 o 
 -13   2   2        1.81        2.07      1.52 o 
 -12   2   2       39.67       35.83      3.33 o 
 -11   2   2       28.48       28.68      3.24 o 
 -10   2   2      408.60      431.14     11.86 o 
  -9   2   2       74.51       96.29      5.66 o 
  -8   2   2      325.74      364.77     14.28 o 
  -7   2   2       64.81       67.07      3.76 o 
  -6   2   2     1673.96     1489.10     17.32 o 
  -5   2   2     1553.89     1499.52     15.17 o 
  -4   2   2      145.73      138.17      4.95 o 
  -3   2   2      182.71      202.21      5.67 o 
  -2   2   2    12386.44    11855.68     63.32 o 
  -1   2   2     3605.26     3398.50     43.98 o 
   0   2   2     1403.51     1256.04     44.03 o 
   1   2   2     7938.41     7436.18     57.21 o 
   2   2   2      612.04      616.94     16.74 o 
   3   2   2      640.57      478.46     14.60 o 
   4   2   2      647.92      676.68     15.58 o 
   5   2   2      417.31      344.40     11.82 o 
   6   2   2       69.40       54.72      5.68 o 
   7   2   2       12.07        7.08      2.36 o 
   8   2   2      208.17      211.95      9.90 o 
   9   2   2      623.86      600.32     21.84 o 
  10   2   2       99.59       96.54      9.13 o 
  11   2   2       57.72       51.02      5.46 o 
  12   2   2      257.47      241.85     13.70 o 
  13   2   2        0.59        1.96      1.25 o 
  14   2   2      302.29      360.93     21.31 o 
  15   2   2       81.62       64.61     11.15 o 
  16   2   2      109.19      145.80     17.10 o 
  17   2   2        4.36        0.63      7.84 o 
  18   2   2        1.16       -2.95      2.95 o 
  19   2   2        7.38       11.82      6.11 o 
  20   2   2        0.84        6.27      3.72 o 
 -21   3   2        2.66       -6.28      6.28 o 
 -20   3   2        4.97       -2.26      6.71 o 
 -19   3   2        0.32       -3.13      3.13 o 
 -18   3   2        3.47        8.19      3.87 o 
 -17   3   2       26.57       23.67      7.49 o 
 -16   3   2       10.62        9.21      4.06 o 
 -15   3   2       80.60       75.41      8.39 o 
 -14   3   2       38.04       48.40      6.26 o 
 -13   3   2        4.05        1.07      2.33 o 
 -12   3   2       60.70       61.20      6.63 o 
 -11   3   2      510.97      512.68     20.61 o 
 -10   3   2      869.80      902.67     27.66 o 
  -9   3   2       30.24       20.21      2.70 o 
  -8   3   2       45.21       40.95      3.50 o 
  -7   3   2      194.68      211.70      7.13 o 
  -6   3   2     2288.24     2426.26     23.69 o 
  -5   3   2      234.64      263.83     10.06 o 
  -4   3   2        1.64        1.38      1.00 o 
  -3   3   2     3058.61     3156.72     34.28 o 
  -2   3   2     1742.97     1911.29     26.50 o 
  -1   3   2     3657.77     3420.19     52.22 o 
   0   3   2     1446.44     1352.24     34.73 o 
   1   3   2     6826.20     7076.28     54.00 o 
   2   3   2      306.13      293.24     10.78 o 
   3   3   2      115.17      122.06      7.58 o 
   4   3   2     1695.98     1578.60     30.83 o 
   5   3   2      318.20      312.42     14.07 o 
   6   3   2      596.64      588.73     20.56 o 
   7   3   2        7.40        4.24      1.18 o 
   8   3   2      174.01      176.46     10.77 o 
   9   3   2       24.62       31.27      4.99 o 
  10   3   2        1.49        0.24      1.54 o 
  11   3   2       18.61       20.95      4.94 o 
  12   3   2       39.77       34.99      5.25 o 
  13   3   2       13.12        4.26      2.79 o 
  14   3   2        0.12        0.37      1.96 o 
  15   3   2       18.28       17.38      5.45 o 
  16   3   2       11.00       10.95      3.70 o 
  17   3   2        6.36        4.46      3.75 o 
  18   3   2        1.71        4.23      4.57 o 
  19   3   2        5.91       -3.17      5.01 o 
  20   3   2        0.84        1.46      9.82 o 
 -20   4   2        2.78       -0.17      3.27 o 
 -19   4   2        2.11       -0.51      3.10 o 
 -18   4   2        2.82        1.91      5.79 o 
 -17   4   2        0.02        1.58      2.24 o 
 -16   4   2        3.04       -0.50      3.64 o 
 -15   4   2       44.56       60.11     10.29 o 
 -14   4   2       15.50       19.76      4.22 o 
 -13   4   2        0.22       -3.15      3.15 o 
 -12   4   2       71.44       93.52      9.56 o 
 -11   4   2        0.26       -1.13      2.15 o 
 -10   4   2        0.02        0.35      0.91 o 
  -9   4   2       44.05       40.24      4.13 o 
  -8   4   2      136.20      138.50      6.60 o 
  -7   4   2      139.30      147.91      6.83 o 
  -6   4   2       41.46       41.87      4.46 o 
  -5   4   2      480.01      514.06     16.23 o 
  -4   4   2      746.37      766.55     19.59 o 
  -3   4   2      146.53      165.70      8.97 o 
  -2   4   2        1.36        2.53      1.06 o 
  -1   4   2      164.95      162.10     10.85 o 
   0   4   2      391.60      434.85     18.44 o 
   1   4   2      719.81      733.33     29.81 o 
   2   4   2     1933.72     1940.01     37.14 o 
   3   4   2     3409.24     3395.77     42.54 o 
   4   4   2       74.41       95.49      7.38 o 
   5   4   2      225.88      219.40     11.66 o 
   6   4   2      288.75      326.51     19.90 o 
   7   4   2      168.21      154.54     12.12 o 
   8   4   2      382.94      388.08     12.55 o 
   9   4   2       49.01       49.35      6.28 o 
  10   4   2        4.22        3.08      2.41 o 
  11   4   2      155.09      149.83     16.68 o 
  12   4   2      121.69      153.17     16.16 o 
  13   4   2       42.62       46.47      9.91 o 
  14   4   2        4.67       15.11      5.17 o 
  15   4   2        0.15        1.42      5.46 o 
  16   4   2        1.38        4.41      3.16 o 
  17   4   2       26.55       25.49      8.31 o 
  18   4   2        2.88       -0.99      3.31 o 
  19   4   2        0.66        1.48      2.90 o 
 -19   5   2        2.12        2.74      2.83 o 
 -18   5   2        0.84        4.35      3.20 o 
 -17   5   2        0.60       -2.30      4.14 o 
 -16   5   2        0.65       -0.20      2.83 o 
 -15   5   2        0.01       -0.98      3.21 o 
 -14   5   2        4.94       -0.36      5.23 o 
 -13   5   2       75.32       52.62      7.76 o 
 -12   5   2       16.89       29.10      5.66 o 
 -11   5   2       13.73       14.92      2.81 o 
 -10   5   2       61.29       59.08      5.62 o 
  -9   5   2       42.35       37.09      4.93 o 
  -8   5   2        8.59       13.73      2.87 o 
  -7   5   2        8.53        6.76      2.20 o 
  -6   5   2      262.66      259.37     19.24 o 
  -5   5   2      334.26      355.14     22.42 o 
  -4   5   2      410.71      447.29     22.89 o 
  -3   5   2      101.77      109.40      9.57 o 
  -2   5   2      386.33      401.29     17.81 o 
  -1   5   2      202.49      158.87     10.99 o 
   0   5   2       42.33       41.26      5.29 o 
   1   5   2        3.37        4.22      2.41 o 
   2   5   2       46.23       35.94      5.27 o 
   3   5   2     1269.84     1329.33     28.29 o 
   4   5   2      312.39      336.55     13.30 o 
   5   5   2       23.23       27.04      3.97 o 
   6   5   2       30.55       27.88      4.43 o 
   7   5   2        4.33        7.23      3.02 o 
   8   5   2       24.69       15.40      3.08 o 
   9   5   2        1.34        2.27      1.71 o 
  10   5   2       51.00       54.81      5.42 o 
  11   5   2      132.79      130.12     17.33 o 
  12   5   2       10.63       10.24      5.71 o 
  13   5   2       13.59       13.37      5.36 o 
  14   5   2        4.38       -2.48      2.85 o 
  15   5   2        5.14       -1.40      2.65 o 
  16   5   2        0.02        0.74      2.90 o 
  17   5   2        0.01       -1.31      4.10 o 
  18   5   2        2.37        3.50      5.07 o 
 -18   6   2        2.50        2.94      5.20 o 
 -17   6   2        0.00       -7.39      7.39 o 
 -16   6   2        0.03       -1.78      4.42 o 
 -15   6   2        4.25       -1.23      3.08 o 
 -14   6   2       11.22       19.05      6.46 o 
 -13   6   2       10.29       20.60     13.78 o 
 -12   6   2        3.55        3.51      2.51 o 
 -11   6   2       45.41       58.40      6.70 o 
 -10   6   2        1.91        2.93      1.58 o 
  -9   6   2       44.32       40.69      4.96 o 
  -8   6   2        6.77        9.11      1.85 o 
  -7   6   2        0.40        0.77      1.51 o 
  -6   6   2       32.66       35.29      6.36 o 
  -5   6   2       90.77      104.66     10.57 o 
  -4   6   2       25.12       24.77      5.32 o 
  -3   6   2      120.05      125.17      9.43 o 
  -2   6   2       19.98       23.71      4.09 o 
  -1   6   2        0.94       -1.36      2.14 o 
   0   6   2        1.50        0.62      1.23 o 
   1   6   2        0.13       -0.82      6.05 o 
   2   6   2        8.85       14.13      5.83 o 
   3   6   2      272.38      283.22     22.26 o 
   4   6   2      219.56      239.16     20.97 o 
   5   6   2      428.77      462.15     29.06 o 
   6   6   2        1.77        1.82      2.47 o 
   7   6   2       36.52       44.07      7.07 o 
   8   6   2       42.12       40.49      7.10 o 
   9   6   2       25.36       26.21      4.31 o 
  10   6   2       15.05        8.50      6.29 o 
  11   6   2        5.19        5.95      3.89 o 
  12   6   2       11.52       12.35      6.05 o 
  13   6   2        7.29        0.28      7.83 o 
  14   6   2        0.28       -1.33      3.03 o 
  15   6   2        1.43       -2.74      6.08 o 
  16   6   2        1.90        0.98      4.11 o 
 -16   7   2        0.29       -0.04      9.01 o 
 -15   7   2        2.24       11.13      9.23 o 
 -14   7   2        0.16       -2.71      5.16 o 
 -13   7   2        3.72        5.16      8.30 o 
 -12   7   2       45.07       64.32     20.61 o 
 -11   7   2        0.09        8.66      6.59 o 
 -10   7   2       44.52       56.67     10.95 o 
  -9   7   2        3.16        3.89      2.63 o 
  -8   7   2        0.22        1.81      3.49 o 
  -7   7   2        0.36       -0.74      2.66 o 
  -6   7   2        2.92        0.35      4.83 o 
  -5   7   2        9.76       12.01      4.90 o 
  -4   7   2        0.20        1.58      4.10 o 
  -3   7   2      307.10      340.50     25.81 o 
  -2   7   2        0.72       -1.96      3.53 o 
  -1   7   2        7.00        6.51      2.19 o 
   0   7   2       14.98       11.66      2.74 o 
   1   7   2       72.02       75.72      8.18 o 
   2   7   2        5.45        5.20      2.95 o 
   3   7   2       12.56       16.12      6.18 o 
   4   7   2      135.91      142.78     17.34 o 
   5   7   2        1.05        2.11      2.94 o 
   6   7   2        0.10        2.22      5.19 o 
   7   7   2       31.76       27.61      7.47 o 
   8   7   2       25.32       13.41      5.25 o 
   9   7   2        1.39        0.20      2.64 o 
  10   7   2        0.12       -7.37      7.37 o 
  11   7   2        0.02       -0.56      4.97 o 
  12   7   2        2.13        5.52      4.46 o 
  13   7   2        5.11        3.32      6.99 o 
  14   7   2        1.27        6.68      6.68 o 
  15   7   2        0.01        3.58      2.93 o 
 -14   8   2        0.28       13.74     10.46 o 
 -13   8   2        0.46       -7.91      8.28 o 
 -12   8   2        4.48        6.90      9.27 o 
 -11   8   2        0.22        1.69     11.78 o 
 -10   8   2        1.16        0.60      3.39 o 
  -9   8   2        5.43        9.79      5.61 o 
  -8   8   2       12.83       11.23      5.97 o 
  -7   8   2       13.25       22.70      7.59 o 
  -6   8   2        1.72       -0.09      2.59 o 
  -5   8   2        0.26        1.10      4.68 o 
  -4   8   2       20.24        7.65      8.51 o 
  -3   8   2        9.94        1.67      2.86 o 
  -2   8   2        3.48        1.16      3.33 o 
  -1   8   2        0.02       -3.99      4.27 o 
   0   8   2        3.69        2.70      5.05 o 
   1   8   2       13.62       11.80      6.30 o 
   2   8   2        1.89       -0.57      2.52 o 
   3   8   2        2.60        0.41      4.72 o 
   4   8   2        1.40        4.20      3.93 o 
   5   8   2       25.43       17.51      7.17 o 
   6   8   2      100.83      101.81     21.17 o 
   7   8   2        2.10        2.19      3.32 o 
   8   8   2        5.45        2.15      7.50 o 
   9   8   2        4.49        2.01      3.64 o 
  10   8   2        0.35       -1.75      2.89 o 
  11   8   2        0.10       11.61      9.16 o 
  12   8   2        2.57        2.74      7.20 o 
 -10   9   2        0.01       11.81     11.75 o 
  -9   9   2        1.62        0.99      5.33 o 
  -8   9   2        0.07       -1.57      6.60 o 
  -7   9   2        1.54        1.88      9.59 o 
  -6   9   2        0.87        0.85      3.16 o 
  -5   9   2        0.62        4.36      6.09 o 
  -4   9   2       10.94       16.84      7.13 o 
  -3   9   2        1.23        0.72      2.53 o 
  -2   9   2        2.06       -1.08      4.38 o 
  -1   9   2       16.46        5.17     15.60 o 
   0   9   2        1.15        0.98      2.57 o 
   1   9   2        5.99        5.80      3.47 o 
   2   9   2        1.02        0.26      5.36 o 
   3   9   2        2.70        4.72      3.31 o 
   4   9   2        3.34       10.97      6.57 o 
   5   9   2        0.02        4.64      4.71 o 
   6   9   2        1.17        6.36      5.24 o 
   7   9   2        0.01       -1.18      5.38 o 
   8   9   2        0.32        9.24      6.58 o 
   9   9   2        3.49        1.74      4.08 o 
  -4  10   2        0.85        8.48      5.01 o 
  -3  10   2        1.29       -0.47      5.51 o 
  -2  10   2        0.35        0.21      3.24 o 
  -1  10   2        0.64        1.01      3.03 o 
   0  10   2        0.02        3.43      3.83 o 
   1  10   2        0.09       -0.68      4.76 o 
   2  10   2        0.39       -0.82     11.92 o 
   3  10   2        0.26       -2.93      3.26 o 
 -21   0   3        0.01       -0.60     16.28 o 
 -19   0   3        6.76        5.54      3.00 o 
 -17   0   3       19.74       21.22      5.72 o 
 -15   0   3        2.45        0.22      4.48 o 
 -13   0   3        9.95        8.50      6.25 o 
 -11   0   3       11.19        8.23      2.98 o 
  -9   0   3      540.94      820.92     28.50 o 
  -7   0   3        0.89       -0.11      0.63 o 
  -5   0   3     5137.13     4935.19     51.01 o 
  -3   0   3     4769.38     4747.18     21.43 o 
  -1   0   3    17024.64    14850.95    107.17 o 
   1   0   3     4482.57     4225.61     52.49 o 
   3   0   3       11.19        5.18      2.15 o 
   5   0   3      661.50      695.67     21.55 o 
   7   0   3      165.78      131.83     11.22 o 
   9   0   3      649.79      723.39     41.34 o 
  11   0   3      336.87      328.17     22.73 o 
  13   0   3      219.93      230.20     30.75 o 
  15   0   3      320.23      395.34     43.31 o 
  17   0   3        4.15       22.19     11.16 o 
  19   0   3        0.72       -3.06      3.06 o 
 -22   1   3        0.95       -6.98      6.98 o 
 -21   1   3        1.19        2.84      3.10 o 
 -20   1   3        0.58       -0.67      2.63 o 
 -19   1   3        4.71        7.52      2.32 o 
 -18   1   3       10.54       14.52      2.63 o 
 -17   1   3        1.67        1.97      1.23 o 
 -16   1   3       52.31       60.27      5.14 o 
 -15   1   3       70.88       81.71      5.58 o 
 -14   1   3       20.33       24.34      2.81 o 
 -13   1   3      308.47      336.52     10.56 o 
 -12   1   3      288.53      317.33     10.50 o 
 -11   1   3      597.19      637.35     14.89 o 
 -10   1   3     1525.15     1598.20     23.26 o 
  -9   1   3     4303.64     4627.46     36.69 o 
  -8   1   3        0.79       -0.29      1.02 o 
  -7   1   3      101.22      115.59      4.42 o 
  -6   1   3       79.89       95.89      3.74 o 
  -5   1   3     1356.50     1325.11     17.89 o 
  -4   1   3       28.75       21.98      1.67 o 
  -3   1   3     1614.18     1456.85     24.47 o 
  -2   1   3     3371.32     3092.14     37.79 o 
  -1   1   3    14862.48    15258.33    102.49 o 
   0   1   3    71575.10    81475.22    565.20 o 
   1   1   3     6425.91     6292.53     64.61 o 
   2   1   3     8507.80     7768.35     67.80 o 
   3   1   3     1742.82     1592.02     31.69 o 
   4   1   3     3087.74     2759.10     37.79 o 
   5   1   3      153.58      175.66      8.15 o 
   6   1   3       38.22       36.15      4.58 o 
   7   1   3      407.27      415.96     16.48 o 
   8   1   3        4.33        5.19      2.25 o 
   9   1   3       88.59       88.60      8.44 o 
  10   1   3      103.09       97.95      9.47 o 
  11   1   3        3.75        5.81      3.20 o 
  12   1   3        2.83        1.54      2.28 o 
  13   1   3        8.73        7.76      7.60 o 
  14   1   3       44.24       50.94      8.15 o 
  15   1   3       12.89       29.83      5.88 o 
  16   1   3       38.58       37.17      6.64 o 
  17   1   3        1.62        0.21      3.30 o 
  18   1   3        3.32       -0.65      3.22 o 
  19   1   3        0.00        2.25      2.85 o 
  20   1   3        6.92        8.18      6.07 o 
 -22   2   3        0.20        6.25      4.34 o 
 -21   2   3        1.75       -3.29      3.36 o 
 -20   2   3        0.11       -3.05      3.05 o 
 -19   2   3        4.13        0.93      2.26 o 
 -18   2   3        2.80        3.27      1.86 o 
 -17   2   3        4.73       10.16      2.11 o 
 -16   2   3       11.74        8.94      2.00 o 
 -15   2   3        5.90        4.93      1.26 o 
 -14   2   3        3.91        8.39      1.73 o 
 -13   2   3      124.19      130.12      6.17 o 
 -12   2   3        2.29        1.35      1.53 o 
 -11   2   3       28.66       31.18      2.91 o 
 -10   2   3      131.32      124.03      6.90 o 
  -9   2   3       12.60       10.96      2.11 o 
  -8   2   3      477.73      486.71     11.29 o 
  -7   2   3      656.89      647.80     10.44 o 
  -6   2   3        2.52        3.32      0.76 o 
  -5   2   3       91.20       84.37      3.33 o 
  -4   2   3      902.34      856.75     10.87 o 
  -3   2   3     1089.66      957.03     23.48 o 
  -2   2   3     1002.17     1045.36     18.89 o 
  -1   2   3        0.20        0.09      1.95 o 
   0   2   3     1128.99     1233.52     28.94 o 
   1   2   3        7.46        2.80      2.09 o 
   2   2   3     1684.17     1496.70     32.90 o 
   3   2   3       51.93       65.07      5.80 o 
   4   2   3     1434.30     1351.60     27.31 o 
   5   2   3     1316.69     1359.72     24.98 o 
   6   2   3     1081.60     1104.69     46.45 o 
   7   2   3      979.95     1100.51     24.28 o 
   8   2   3       87.38      105.34      7.23 o 
   9   2   3      293.80      274.29     13.37 o 
  10   2   3       29.80       26.07      4.86 o 
  11   2   3        6.65        9.41      2.75 o 
  12   2   3       38.60       41.09      5.82 o 
  13   2   3       77.12       85.69     10.30 o 
  14   2   3        2.23        2.12      4.27 o 
  15   2   3       19.82       36.22     12.55 o 
  16   2   3       29.24       36.09      9.89 o 
  17   2   3        0.19       -1.39      6.75 o 
  18   2   3        0.15       -4.86      4.86 o 
  19   2   3        0.00        0.87      7.80 o 
  20   2   3        0.04       -4.05      4.05 o 
 -21   3   3        0.54        3.47      1.94 o 
 -20   3   3        1.01       -2.41      4.61 o 
 -19   3   3        1.08       -1.01      2.57 o 
 -18   3   3        4.32        4.01      3.41 o 
 -17   3   3        0.56        0.62      2.69 o 
 -16   3   3        0.61       -2.32      2.32 o 
 -15   3   3       43.70       46.25      6.57 o 
 -14   3   3       77.87       76.74      6.86 o 
 -13   3   3       19.98       18.22      3.18 o 
 -12   3   3      192.32      165.19      9.55 o 
 -11   3   3      208.74      216.81     12.53 o 
 -10   3   3      113.17       99.28      8.92 o 
  -9   3   3       58.71       74.94      4.49 o 
  -8   3   3     1517.84     1630.86     21.77 o 
  -7   3   3      432.18      472.38      9.56 o 
  -6   3   3      312.83      322.16      8.05 o 
  -5   3   3      118.11      112.74      4.96 o 
  -4   3   3       32.42       38.66      2.80 o 
  -3   3   3      175.83      209.11      8.91 o 
  -2   3   3     1874.15     1828.49     31.08 o 
  -1   3   3     2730.30     2672.57     44.32 o 
   0   3   3      542.18      494.05     12.67 o 
   1   3   3     1119.65     1342.45     29.59 o 
   2   3   3       99.23      120.50      8.91 o 
   3   3   3     2096.16     2097.57     45.09 o 
   4   3   3      190.83      178.41     10.84 o 
   5   3   3     2356.97     2390.30     41.15 o 
   6   3   3      123.97      173.51     10.13 o 
   7   3   3      385.39      384.63     15.32 o 
   8   3   3       82.14       85.08      7.78 o 
   9   3   3       64.13       75.72      8.46 o 
  10   3   3       32.62       33.52      5.83 o 
  11   3   3       84.86      107.30      9.47 o 
  12   3   3       60.02       59.04      8.70 o 
  13   3   3        9.30       -1.02      3.11 o 
  14   3   3       12.15        1.64      2.89 o 
  15   3   3       86.04      108.50     12.53 o 
  16   3   3        0.56        2.35      2.61 o 
  17   3   3       15.18       31.48      8.38 o 
  18   3   3        0.45        1.42      3.69 o 
  19   3   3        5.06        1.49      8.26 o 
 -20   4   3        0.26       -0.01      3.13 o 
 -19   4   3        0.01        3.80      2.25 o 
 -18   4   3        1.53       -1.69      3.28 o 
 -17   4   3        6.08        4.69      4.63 o 
 -16   4   3        8.54       12.01      3.78 o 
 -15   4   3        2.57        5.75      2.91 o 
 -14   4   3       38.74       34.88      4.87 o 
 -13   4   3       23.51       12.95      5.21 o 
 -12   4   3       43.26       59.63      6.52 o 
 -11   4   3        6.44        6.14      2.96 o 
 -10   4   3        1.09        1.95      1.52 o 
  -9   4   3       60.64       53.41      4.32 o 
  -8   4   3        2.39        6.13      1.19 o 
  -7   4   3       26.41       30.72      2.77 o 
  -6   4   3       10.87       14.53      2.75 o 
  -5   4   3        0.04        1.17      0.76 o 
  -4   4   3      135.20      125.51      7.86 o 
  -3   4   3      335.95      333.13     12.99 o 
  -2   4   3      738.50      825.88     24.41 o 
  -1   4   3       79.32       72.59      7.32 o 
   0   4   3     2563.50     2672.40     57.14 o 
   1   4   3     1100.02     1144.93     29.38 o 
   2   4   3      955.45      923.68     28.24 o 
   3   4   3      225.36      205.22     10.58 o 
   4   4   3      173.35      161.59     10.85 o 
   5   4   3      108.47      107.17      9.20 o 
   6   4   3      100.69      122.13     12.57 o 
   7   4   3       19.06       11.52      5.73 o 
   8   4   3        0.11        1.14      1.00 o 
   9   4   3        0.07        1.23      1.56 o 
  10   4   3        0.15        1.51      1.84 o 
  11   4   3      214.06      241.14     23.47 o 
  12   4   3       13.28       13.01      4.54 o 
  13   4   3        2.59        0.25      2.93 o 
  14   4   3        6.78        1.09      3.00 o 
  15   4   3        0.05       -5.63      6.70 o 
  16   4   3       14.69        7.11      5.12 o 
  17   4   3        1.43        0.13      2.87 o 
  18   4   3       11.56        5.88      4.71 o 
 -19   5   3        0.84        8.39      3.46 o 
 -18   5   3        4.05        8.88      4.04 o 
 -17   5   3        0.37       -3.39      3.39 o 
 -16   5   3        5.58        2.71      2.98 o 
 -15   5   3        2.20        4.79      2.31 o 
 -14   5   3       18.72       25.24      6.23 o 
 -13   5   3        0.10        0.46      1.65 o 
 -12   5   3        0.51        0.26      1.13 o 
 -11   5   3       46.09       52.27      5.04 o 
 -10   5   3       47.28       62.84      5.43 o 
  -9   5   3       56.43       60.46      4.81 o 
  -8   5   3      142.42      130.20      6.87 o 
  -7   5   3        0.44        0.36      0.94 o 
  -6   5   3       66.75       63.88      5.19 o 
  -5   5   3      376.66      361.82     18.00 o 
  -4   5   3        1.56        0.52      2.02 o 
  -3   5   3      141.13      129.88     10.51 o 
  -2   5   3       40.26       44.32      5.89 o 
  -1   5   3       18.30       19.36      4.75 o 
   0   5   3        5.85        1.14      1.56 o 
   1   5   3      227.40      256.06     13.79 o 
   2   5   3      718.70      789.55     22.05 o 
   3   5   3       44.19       48.98      5.76 o 
   4   5   3       35.88       46.90      5.16 o 
   5   5   3      105.55      103.56      7.79 o 
   6   5   3       20.26       15.41      3.57 o 
   7   5   3        0.99        1.03      2.33 o 
   8   5   3       80.93       90.15     12.90 o 
   9   5   3       51.75       64.26      6.32 o 
  10   5   3        1.06        3.30      4.90 o 
  11   5   3        3.37        4.66      2.53 o 
  12   5   3        1.84        1.47      4.67 o 
  13   5   3        5.45        3.74      3.13 o 
  14   5   3        4.87       10.24      5.17 o 
  15   5   3        0.52       -0.76      2.25 o 
  16   5   3        0.61        2.58      4.21 o 
  17   5   3        0.30        3.04      4.86 o 
 -18   6   3        0.05        0.66      7.29 o 
 -17   6   3        0.01        7.61      6.46 o 
 -16   6   3        0.04       -4.20     11.05 o 
 -15   6   3       11.46       16.63      6.75 o 
 -14   6   3        1.19        3.31      3.19 o 
 -13   6   3        0.64        0.57      3.18 o 
 -12   6   3        5.75        6.67      3.97 o 
 -11   6   3       29.36       26.69      3.72 o 
 -10   6   3        0.15        1.67      1.17 o 
  -9   6   3        9.35       12.50      2.24 o 
  -8   6   3       22.40       23.92      2.98 o 
  -7   6   3        2.32        0.53      1.73 o 
  -6   6   3        2.93       16.23      4.15 o 
  -5   6   3        0.91        1.22      2.15 o 
  -4   6   3      197.47      195.33     12.09 o 
  -3   6   3       11.01       29.79      4.66 o 
  -2   6   3        0.53        0.46      1.41 o 
  -1   6   3        5.83        4.09      1.81 o 
   0   6   3        0.04       30.74      7.87 o 
   1   6   3        3.16        6.41      3.36 o 
   2   6   3      357.21      403.41     28.92 o 
   3   6   3       46.86      171.49     32.31 o 
   4   6   3      437.20      516.29     30.84 o 
   5   6   3       38.88       56.21      8.77 o 
   6   6   3        0.18       47.10     10.00 o 
   7   6   3       54.00       60.99      8.67 o 
   8   6   3        6.71        1.64      2.63 o 
   9   6   3       13.65       31.65      8.66 o 
  10   6   3       22.13       12.56      5.79 o 
  11   6   3        1.20       -0.49      3.08 o 
  12   6   3        0.00        3.62      4.81 o 
  13   6   3        1.63       -4.50     18.06 o 
  14   6   3        3.75        2.54      5.19 o 
  15   6   3        1.13        2.76      2.96 o 
  16   6   3        5.23        0.17      4.14 o 
 -16   7   3        0.03       -8.08      8.08 o 
 -15   7   3        0.10       13.41     10.77 o 
 -14   7   3        1.68        5.76      6.28 o 
 -13   7   3        0.00       -6.63      7.05 o 
 -12   7   3        6.66        6.48      7.19 o 
 -11   7   3        0.26       -2.09      9.73 o 
 -10   7   3        4.73        4.22      5.70 o 
  -9   7   3        0.04        0.92      5.84 o 
  -8   7   3        2.59        1.88      2.89 o 
  -7   7   3        0.45        4.47      3.49 o 
  -6   7   3        8.76       26.70      7.58 o 
  -5   7   3        3.60       -3.83      6.00 o 
  -4   7   3      265.98      282.71     23.47 o 
  -3   7   3        0.05        0.17      2.78 o 
  -2   7   3       16.73       10.29      3.27 o 
  -1   7   3        1.86       -0.29      2.59 o 
   0   7   3       85.95       73.46      8.58 o 
   1   7   3        4.12        3.09      6.69 o 
   2   7   3        6.28        4.63      4.33 o 
   3   7   3       42.16       40.95      9.25 o 
   4   7   3       98.59       91.13     14.87 o 
   5   7   3       15.35       18.56      6.20 o 
   6   7   3       92.79      126.73     17.06 o 
   7   7   3        2.47        4.39      3.80 o 
   8   7   3        0.00       -0.98      5.33 o 
   9   7   3        0.24       -1.76      3.01 o 
  10   7   3        9.11        0.64      4.88 o 
  11   7   3        2.66        1.58      8.47 o 
  12   7   3        8.46        8.97      5.92 o 
  13   7   3        0.56        3.58      8.27 o 
  14   7   3        3.39        0.51      4.32 o 
 -14   8   3        0.01        8.51      8.73 o 
 -13   8   3        0.07       64.07     23.76 o 
 -12   8   3        3.04       -2.32      8.60 o 
 -11   8   3       10.77        6.53      7.24 o 
 -10   8   3       20.41       25.53      8.09 o 
  -9   8   3        7.87       15.11      5.49 o 
  -8   8   3        2.56        1.85      2.69 o 
  -7   8   3        2.27        7.13      4.28 o 
  -6   8   3        0.69       -4.76      4.76 o 
  -5   8   3       13.29       20.95     13.22 o 
  -4   8   3        6.16        8.56      4.53 o 
  -3   8   3        3.00       -4.89      4.89 o 
  -2   8   3        0.31       -0.34      4.25 o 
  -1   8   3        2.69       -3.48      3.75 o 
   0   8   3        3.35       -0.17      4.75 o 
   1   8   3        0.18       11.65      6.37 o 
   2   8   3        0.02       -2.57      7.00 o 
   3   8   3        0.00        2.85      4.59 o 
   4   8   3       15.47       16.64     10.36 o 
   5   8   3       22.46       21.95      8.34 o 
   6   8   3       11.90       13.82      6.78 o 
   7   8   3        0.22        4.62      8.31 o 
   8   8   3       14.57        5.38      4.97 o 
   9   8   3        0.72       -1.74      5.19 o 
  10   8   3        0.34       -0.04      3.70 o 
  11   8   3        2.29      -11.65     11.65 o 
  12   8   3        0.12      -12.54     12.54 o 
 -10   9   3        0.08        5.66      7.04 o 
  -9   9   3        2.96        3.81      3.30 o 
  -8   9   3        0.26        0.22      7.28 o 
  -7   9   3        0.04       -3.10      3.40 o 
  -6   9   3        0.43       -1.68      4.56 o 
  -5   9   3        0.12        0.73      8.52 o 
  -4   9   3        1.31       -3.66      3.66 o 
  -3   9   3       16.83       10.81      5.77 o 
  -2   9   3       31.65       24.95      8.04 o 
  -1   9   3        0.12        0.94      3.41 o 
   0   9   3        3.65       10.73      8.49 o 
   1   9   3        0.02        5.13      3.56 o 
   2   9   3        0.04        3.31      3.17 o 
   3   9   3        0.08        1.75      6.01 o 
   4   9   3        7.70        6.85      4.91 o 
   5   9   3       20.65       26.07      9.83 o 
   6   9   3       11.19       15.46      6.68 o 
   7   9   3        2.91        6.07      7.54 o 
   8   9   3        4.57        2.10      8.28 o 
   9   9   3        1.03        1.31      3.89 o 
  -4  10   3        2.55        2.60      4.25 o 
  -3  10   3        0.91        3.69      6.67 o 
  -2  10   3        0.94        0.95      2.66 o 
  -1  10   3        0.69        2.70      8.50 o 
   0  10   3        0.08       -0.01      3.01 o 
   1  10   3        0.46       -1.49      3.42 o 
   2  10   3        1.87        5.49      4.22 o 
 -22   0   4       12.38        6.05     12.28 o 
 -20   0   4        2.73        6.38      2.32 o 
 -18   0   4       35.13       28.60      6.50 o 
 -16   0   4      104.53       94.11     12.42 o 
 -14   0   4       17.05       10.95      5.91 o 
 -12   0   4      372.55      420.41     30.64 o 
 -10   0   4      421.78      510.23     19.01 o 
  -8   0   4     3084.43     3045.44     45.96 o 
  -6   0   4     1113.00     1135.32     20.84 o 
  -4   0   4       90.67      108.48      3.72 o 
  -2   0   4      534.36      482.56     10.77 o 
   0   0   4      256.11      220.08     13.71 o 
   2   0   4    17393.61    18931.10    533.82 o 
   4   0   4     1571.00     1662.98     29.49 o 
   6   0   4      412.69      535.18     20.51 o 
   8   0   4     1201.59     1273.03     37.38 o 
  10   0   4      137.44      167.58     26.35 o 
  12   0   4      131.79      139.23     23.37 o 
  14   0   4      380.21      483.32     46.32 o 
  16   0   4       20.33       19.88     10.74 o 
  18   0   4        6.83        4.28     16.29 o 
  20   0   4        2.80       -0.88      4.87 o 
 -22   1   4        0.14        2.13      6.34 o 
 -21   1   4        3.16        9.69      4.00 o 
 -20   1   4        0.23       -1.85      2.00 o 
 -19   1   4        0.07        2.26      1.27 o 
 -18   1   4        8.44       15.29      2.64 o 
 -17   1   4        6.94        8.57      2.37 o 
 -16   1   4       49.10       66.76      5.21 o 
 -15   1   4       48.67       49.67      4.13 o 
 -14   1   4       74.91       75.81      4.88 o 
 -13   1   4       17.59       19.98      2.45 o 
 -12   1   4      300.17      293.43      8.70 o 
 -11   1   4      293.23      291.04      8.75 o 
 -10   1   4      247.68      265.33      7.67 o 
  -9   1   4      152.22      154.78      5.80 o 
  -8   1   4      704.19      723.02     12.58 o 
  -7   1   4        5.65        2.97      1.16 o 
  -6   1   4      406.50      391.50      9.81 o 
  -5   1   4      152.08      135.67      4.46 o 
  -4   1   4      458.78      466.56      9.97 o 
  -3   1   4      137.72      126.78      4.98 o 
  -2   1   4      148.88      139.24      5.64 o 
  -1   1   4        1.28        5.51      1.85 o 
   0   1   4     3462.58     3015.70     77.03 o 
   1   1   4     4622.97     4207.29     51.26 o 
   2   1   4    13985.15    14280.12     76.09 o 
   3   1   4       36.59       44.00      3.06 o 
   4   1   4     5518.48     5505.39     48.31 o 
   5   1   4     3156.35     3221.36     56.09 o 
   6   1   4      945.92      944.41     23.67 o 
   7   1   4       81.48       82.29      7.50 o 
   8   1   4      225.82      228.23     23.32 o 
   9   1   4       16.67       10.74      3.91 o 
  10   1   4       29.34       20.74      4.41 o 
  11   1   4      133.13      132.77     11.87 o 
  12   1   4        5.68        0.53      2.29 o 
  13   1   4        0.00        4.53      2.74 o 
  14   1   4        0.13       -0.37      2.13 o 
  15   1   4        0.05        0.82      2.17 o 
  16   1   4        0.45        2.77      1.73 o 
  17   1   4        3.97        6.82      2.39 o 
  18   1   4        3.94        3.52      2.71 o 
  19   1   4        0.27       -0.13      2.86 o 
  20   1   4        0.11        1.24      3.29 o 
 -22   2   4        0.04        2.53      3.99 o 
 -21   2   4        1.97        0.62      3.30 o 
 -20   2   4        0.85        2.54      2.28 o 
 -19   2   4       11.45       13.02      4.45 o 
 -18   2   4        6.77        2.28      1.59 o 
 -17   2   4       18.26       16.71      2.46 o 
 -16   2   4        3.09        3.70      1.41 o 
 -15   2   4       16.70       13.82      1.78 o 
 -14   2   4       22.45       17.00      3.10 o 
 -13   2   4       10.84       13.13      1.81 o 
 -12   2   4       66.30       58.56      4.39 o 
 -11   2   4        0.99        0.52      1.49 o 
 -10   2   4      284.50      253.38      8.59 o 
  -9   2   4       81.55       85.47      5.55 o 
  -8   2   4     1308.72     1405.40     18.51 o 
  -7   2   4      325.78      339.74      6.31 o 
  -6   2   4        0.12        0.66      0.51 o 
  -5   2   4        2.98        1.56      0.50 o 
  -4   2   4      309.85      289.98      6.17 o 
  -3   2   4     1707.71     1567.60     16.88 o 
  -2   2   4      520.31      514.74     17.71 o 
  -1   2   4     3925.66     3750.88     49.98 o 
   0   2   4     1345.51     1046.70     27.97 o 
   1   2   4    10252.13    10206.03     90.18 o 
   2   2   4     2036.10     1880.84     39.54 o 
   3   2   4     1109.88     1175.62     26.17 o 
   4   2   4      204.63      275.06     13.07 o 
   5   2   4      551.16      592.89     17.34 o 
   6   2   4     1541.87     1639.51     36.77 o 
   7   2   4      525.84      531.99     17.32 o 
   8   2   4      200.04      193.26     10.97 o 
   9   2   4        3.67        3.03      2.82 o 
  10   2   4       78.16       82.88     10.79 o 
  11   2   4       27.44       25.66      4.36 o 
  12   2   4      302.80      329.61     19.86 o 
  13   2   4       87.40       93.33     13.76 o 
  14   2   4       10.24        9.26      5.32 o 
  15   2   4       18.85       15.11      5.96 o 
  16   2   4        7.01        6.87      3.45 o 
  17   2   4       31.50       39.64      8.42 o 
  18   2   4        1.38        0.96      2.21 o 
  19   2   4        4.88        6.59      6.26 o 
 -21   3   4        0.09       -3.73      5.12 o 
 -20   3   4        0.41       -3.51      3.51 o 
 -19   3   4        0.94       -1.82      2.79 o 
 -18   3   4       11.14       24.08      6.12 o 
 -17   3   4        0.89        1.35      5.23 o 
 -16   3   4       24.72       14.95      4.43 o 
 -15   3   4       18.73       12.92      3.45 o 
 -14   3   4        5.19        8.72      2.47 o 
 -13   3   4        3.47        0.16      1.60 o 
 -12   3   4        0.02        0.25      1.61 o 
 -11   3   4        2.69        0.54      1.07 o 
 -10   3   4       87.57       91.99      5.72 o 
  -9   3   4      105.77       90.91      4.41 o 
  -8   3   4      115.59      111.09      4.86 o 
  -7   3   4     1898.09     1943.98     18.15 o 
  -6   3   4        8.95       12.14      1.39 o 
  -5   3   4        6.68        6.82      1.20 o 
  -4   3   4       20.32       17.09      2.38 o 
  -3   3   4       42.31       69.13      5.90 o 
  -2   3   4       12.02       24.49      5.34 o 
  -1   3   4      255.42      310.04     13.57 o 
   0   3   4     2584.85     2548.39     40.99 o 
   1   3   4     4378.70     4259.35     66.15 o 
   2   3   4      253.30      220.99     15.06 o 
   3   3   4      264.62      296.38     17.78 o 
   4   3   4      224.75      205.05     12.34 o 
   5   3   4      345.32      330.54     15.90 o 
   6   3   4       29.78       27.71      5.08 o 
   7   3   4        2.51        1.86      1.70 o 
   8   3   4      159.08      173.62     11.43 o 
   9   3   4      289.87      285.52     17.32 o 
  10   3   4       28.70       24.66      5.39 o 
  11   3   4       10.66        5.84      2.98 o 
  12   3   4       35.98       38.10      6.66 o 
  13   3   4        1.12        4.33      4.05 o 
  14   3   4       11.36        4.73      4.28 o 
  15   3   4        1.95        9.86      3.92 o 
  16   3   4        4.87        1.95      2.80 o 
  17   3   4        0.09        0.16      3.24 o 
  18   3   4        1.00        4.47      3.73 o 
  19   3   4        0.09       -5.62      5.62 o 
 -20   4   4        0.01       -3.45      3.45 o 
 -19   4   4        0.01       -2.56      5.10 o 
 -18   4   4        3.08        6.34      4.28 o 
 -17   4   4        0.95        2.22      2.74 o 
 -16   4   4        0.11        0.90      2.37 o 
 -15   4   4       12.12       -1.79      3.26 o 
 -14   4   4        7.48        3.52      2.84 o 
 -13   4   4        0.02       -0.78      1.57 o 
 -12   4   4        5.22        6.37      1.73 o 
 -11   4   4       56.55       57.90      4.69 o 
 -10   4   4       44.31       42.14      3.97 o 
  -9   4   4        4.17        7.48      1.52 o 
  -8   4   4       40.12       40.40      3.14 o 
  -7   4   4      157.54      145.62      6.01 o 
  -6   4   4       74.15       73.06      5.09 o 
  -5   4   4      161.86      129.35      7.98 o 
  -4   4   4       15.80       20.98      3.18 o 
  -3   4   4      200.91      199.57     11.85 o 
  -2   4   4      145.22      123.70      9.48 o 
  -1   4   4       30.93       47.31      6.16 o 
   0   4   4        0.63        3.20      2.05 o 
   1   4   4      146.38      143.82      8.05 o 
   2   4   4       65.72       70.43      9.52 o 
   3   4   4      966.45     1036.31     36.56 o 
   4   4   4        5.21        3.52      2.74 o 
   5   4   4      176.07      165.54     12.21 o 
   6   4   4        7.27        5.45      1.72 o 
   7   4   4        0.63        3.48      1.71 o 
   8   4   4       29.60       23.29      5.80 o 
   9   4   4       61.87       67.62     16.93 o 
  10   4   4       20.17       18.66      9.59 o 
  11   4   4        8.33       23.86      6.01 o 
  12   4   4        9.24        4.05      2.89 o 
  13   4   4       40.67       42.85      8.11 o 
  14   4   4        5.81        4.38      2.32 o 
  15   4   4        0.55        0.91      3.84 o 
  16   4   4        0.03       -1.98      3.22 o 
  17   4   4       11.68       11.70      4.32 o 
  18   4   4        0.55       -4.25     12.95 o 
 -19   5   4        6.75        2.18      4.07 o 
 -18   5   4        2.08        1.82      2.84 o 
 -17   5   4        0.07       -2.75      2.75 o 
 -16   5   4        0.00        0.10      4.42 o 
 -15   5   4        3.18        6.36      3.61 o 
 -14   5   4        1.04       -2.82      2.82 o 
 -13   5   4        7.41        4.10      3.96 o 
 -12   5   4        4.82        5.01      2.05 o 
 -11   5   4        0.23        1.08      1.14 o 
 -10   5   4        3.17        1.39      0.81 o 
  -9   5   4       71.99       75.97      5.15 o 
  -8   5   4        9.39        7.21      2.19 o 
  -7   5   4      290.65      297.59     12.37 o 
  -6   5   4       44.60       46.46      5.30 o 
  -5   5   4      612.53      576.13     22.85 o 
  -4   5   4        1.95        0.65      1.70 o 
  -3   5   4      424.88      352.99     20.68 o 
  -2   5   4      102.54      107.20     12.63 o 
  -1   5   4      150.48      175.40     16.39 o 
   0   5   4        7.02        3.87      2.16 o 
   1   5   4      105.69      115.21      8.56 o 
   2   5   4       63.33       56.69      4.83 o 
   3   5   4       42.10       39.73      4.58 o 
   4   5   4       15.73       12.87      2.66 o 
   5   5   4      238.57      256.36     15.92 o 
   6   5   4       37.10       31.06      7.84 o 
   7   5   4      173.84      165.25     14.04 o 
   8   5   4       48.13       69.26     11.53 o 
   9   5   4        4.41        2.78      1.43 o 
  10   5   4        1.61       -1.50      3.35 o 
  11   5   4        4.08       -1.82      4.02 o 
  12   5   4        7.09       -0.33      5.28 o 
  13   5   4       17.82       19.23      5.76 o 
  14   5   4        1.66        2.39      2.78 o 
  15   5   4        0.01       -1.43      4.44 o 
  16   5   4        0.96        4.03      3.21 o 
  17   5   4        1.07       -5.20     12.64 o 
 -18   6   4        0.40        2.50      2.88 o 
 -17   6   4        1.71        1.45      3.37 o 
 -16   6   4        0.56       -4.75      4.75 o 
 -15   6   4        1.77        0.04      7.15 o 
 -14   6   4        3.02        5.58      4.08 o 
 -13   6   4        0.16       -0.66      2.64 o 
 -12   6   4        0.03        2.85      2.76 o 
 -11   6   4       40.14       36.88      5.27 o 
 -10   6   4       21.93       22.34      3.38 o 
  -9   6   4       92.32      114.13      9.39 o 
  -8   6   4        2.07        4.13      1.91 o 
  -7   6   4        0.64       -2.35      5.70 o 
  -6   6   4        0.07        0.79      1.91 o 
  -5   6   4        1.70        1.26      1.18 o 
  -4   6   4        0.55       -0.03      1.74 o 
  -3   6   4       14.47       18.64      3.55 o 
  -2   6   4       13.38        8.00      2.63 o 
  -1   6   4       66.17       77.60     11.62 o 
   0   6   4       37.99       56.27      9.80 o 
   1   6   4      103.92      117.99     14.42 o 
   2   6   4        3.12       13.65      5.96 o 
   3   6   4        0.55        0.68      3.58 o 
   4   6   4       53.40       49.80      6.82 o 
   5   6   4        1.71        3.65      1.89 o 
   6   6   4        2.49        5.65      7.80 o 
   7   6   4       12.02        3.50      3.69 o 
   8   6   4        1.04       -1.71      2.94 o 
   9   6   4       10.43        6.79      3.12 o 
  10   6   4        6.36        7.01      5.57 o 
  11   6   4        8.05        7.80      5.27 o 
  12   6   4        0.12       11.55      5.09 o 
  13   6   4        8.92        1.99      4.24 o 
  14   6   4        0.22        0.82      3.30 o 
  15   6   4        8.46        6.34      5.58 o 
  16   6   4        0.06       -0.94      4.32 o 
 -16   7   4        0.18       10.66      9.34 o 
 -15   7   4        0.53        9.71     11.46 o 
 -14   7   4        0.46        1.51      4.99 o 
 -13   7   4        1.00        4.96      4.41 o 
 -12   7   4        6.80       13.87     12.84 o 
 -11   7   4       11.13       11.47      4.78 o 
 -10   7   4       18.88       26.65      7.02 o 
  -9   7   4       15.33       20.62      8.59 o 
  -8   7   4        2.46        7.69      3.49 o 
  -7   7   4        4.97        3.69      7.16 o 
  -6   7   4       11.75       13.08      5.34 o 
  -5   7   4        3.85        3.42      2.49 o 
  -4   7   4       20.46       21.10      4.57 o 
  -3   7   4       39.77       41.35      6.84 o 
  -2   7   4        0.50       -1.77      1.77 o 
  -1   7   4       11.54       14.66      3.91 o 
   0   7   4       49.46       53.04     10.67 o 
   1   7   4       49.37       64.04     13.40 o 
   2   7   4       23.97       15.33      9.22 o 
   3   7   4       35.31       32.52      8.44 o 
   4   7   4       43.79       38.28      8.98 o 
   5   7   4       11.12       16.16     10.39 o 
   6   7   4        1.73        4.41      5.00 o 
   7   7   4       21.79       12.24      5.68 o 
   8   7   4       23.86       18.58      5.40 o 
   9   7   4       13.18       12.56      5.58 o 
  10   7   4        3.50        1.93      5.83 o 
  11   7   4        2.01       -3.89      3.89 o 
  12   7   4        6.27        5.17      3.89 o 
  13   7   4        2.74        5.03     10.36 o 
  14   7   4        0.23       -1.49      7.07 o 
 -14   8   4        0.00        3.16      5.74 o 
 -13   8   4        2.75       17.60     12.75 o 
 -12   8   4        3.50        3.63      4.80 o 
 -11   8   4        0.12       12.86     10.83 o 
 -10   8   4        1.63        5.37      4.55 o 
  -9   8   4        1.29       -0.33      2.05 o 
  -8   8   4        4.39        3.78      2.13 o 
  -7   8   4        0.51       -0.75      2.38 o 
  -6   8   4        6.18       11.52      4.91 o 
  -5   8   4        0.12       -5.04      5.04 o 
  -4   8   4        5.38       12.38      6.01 o 
  -3   8   4        0.25       -0.90      3.78 o 
  -2   8   4        4.80       -4.27      4.27 o 
  -1   8   4        2.34        4.80      3.09 o 
   0   8   4        0.74        7.56      4.78 o 
   1   8   4       11.71       11.11      6.96 o 
   2   8   4        0.07       -0.23      1.99 o 
   3   8   4       61.68       81.09     14.55 o 
   4   8   4        0.29       44.18     11.31 o 
   5   8   4       28.67       36.79      9.45 o 
   6   8   4       34.92       18.94     19.98 o 
   7   8   4        3.49        4.63      3.95 o 
   8   8   4        1.26        6.55      5.57 o 
   9   8   4        0.31        1.52      5.45 o 
  10   8   4        0.00       -7.16      7.87 o 
  11   8   4        0.11        0.88      4.32 o 
 -10   9   4        1.69        3.35      7.35 o 
  -9   9   4        1.09        0.29      5.73 o 
  -8   9   4        0.32       -1.12      5.03 o 
  -7   9   4        0.60        0.42      4.80 o 
  -6   9   4        1.04        1.50      5.74 o 
  -5   9   4        7.51       12.66      6.35 o 
  -4   9   4        1.83        6.76      5.51 o 
  -3   9   4        1.09       -3.49      3.60 o 
  -2   9   4        7.55        9.30      4.58 o 
  -1   9   4        2.54        2.07      3.01 o 
   0   9   4        2.75        3.49      4.02 o 
   1   9   4        2.30        2.10      3.20 o 
   2   9   4       13.99       26.33      8.94 o 
   3   9   4        3.81       -0.39      4.42 o 
   4   9   4       23.20       30.39     10.38 o 
   5   9   4        5.15        5.16      5.41 o 
   6   9   4        0.25        3.93      4.53 o 
   7   9   4        0.01       -4.10      4.10 o 
   8   9   4        1.83        4.46      6.27 o 
  -3  10   4        0.38       -5.69     10.45 o 
  -2  10   4        0.17        3.59      4.19 o 
  -1  10   4        1.06        4.73      4.14 o 
   0  10   4        0.05       -8.46      8.46 o 
   1  10   4        0.57        0.52      3.48 o 
 -21   0   5        0.18        2.45     11.28 o 
 -19   0   5        7.98        3.12      2.55 o 
 -17   0   5       10.17        6.78      3.30 o 
 -15   0   5      112.38      114.66     11.37 o 
 -13   0   5       11.16        4.92      2.82 o 
 -11   0   5      301.89      317.91     17.06 o 
  -9   0   5      680.24      633.50     18.87 o 
  -7   0   5        1.85        0.31      0.89 o 
  -5   0   5     4329.44     4370.45     40.03 o 
  -3   0   5        2.45        4.13      0.96 o 
  -1   0   5     2146.10     2226.67     48.83 o 
   1   0   5     2696.04     2565.39     27.14 o 
   3   0   5     3738.92     4046.74     56.44 o 
   5   0   5     1769.99     1912.13     34.93 o 
   7   0   5     1414.52     1501.96     37.28 o 
   9   0   5      104.39       80.81     13.64 o 
  11   0   5       77.10      108.85     19.36 o 
  13   0   5        9.84       25.99     10.93 o 
  15   0   5       15.94        8.09      5.79 o 
  17   0   5        3.17        0.62      3.14 o 
  19   0   5        8.80        1.55      5.36 o 
 -22   1   5        0.00       -2.88      3.77 o 
 -21   1   5        0.82       -3.41      4.78 o 
 -20   1   5        0.01       -3.84      4.60 o 
 -19   1   5        2.30        0.02      1.49 o 
 -18   1   5        9.99        4.62      1.91 o 
 -17   1   5       20.53       23.19      2.89 o 
 -16   1   5        6.11        5.67      1.55 o 
 -15   1   5        0.04       -0.84      0.88 o 
 -14   1   5        0.06       -0.98      1.14 o 
 -13   1   5        6.57        7.23      1.33 o 
 -12   1   5       46.70       44.02      2.98 o 
 -11   1   5      229.02      224.23      7.35 o 
 -10   1   5      581.43      617.65     13.83 o 
  -9   1   5        4.75        8.03      1.82 o 
  -8   1   5     1759.46     1899.01     23.44 o 
  -7   1   5       13.16       13.62      1.73 o 
  -6   1   5       18.67       15.07      1.78 o 
  -5   1   5     1947.74     1765.65     17.65 o 
  -4   1   5     1747.41     1679.15     18.36 o 
  -3   1   5      244.20      245.00      7.28 o 
  -2   1   5     1669.12     1630.05     20.23 o 
  -1   1   5      124.01      136.36      5.40 o 
   0   1   5      251.54      306.35     11.86 o 
   1   1   5      140.96      192.20      8.95 o 
   2   1   5        1.34       -0.65      1.15 o 
   3   1   5      562.10      617.09     11.91 o 
   4   1   5     1604.52     1666.46     40.47 o 
   5   1   5     3697.42     3819.54     51.31 o 
   6   1   5     1663.35     1870.10     64.88 o 
   7   1   5       42.08       40.16      9.25 o 
   8   1   5      227.87      200.41     10.58 o 
   9   1   5        0.23        2.25      3.06 o 
  10   1   5      158.51      156.72     12.40 o 
  11   1   5      294.27      306.01     15.83 o 
  12   1   5      329.88      356.36     18.05 o 
  13   1   5        1.79       -0.05      3.32 o 
  14   1   5        0.13       -0.91      2.58 o 
  15   1   5       34.92       40.01      8.08 o 
  16   1   5        8.03       11.28      4.98 o 
  17   1   5        7.44        9.90      3.04 o 
  18   1   5        0.67        0.99      3.70 o 
  19   1   5        1.95        9.09      4.26 o 
 -22   2   5        0.02       -3.54      3.54 o 
 -21   2   5        9.77       11.85      5.23 o 
 -20   2   5        0.84        5.40      3.19 o 
 -19   2   5        0.20       -2.53      2.53 o 
 -18   2   5       12.19       13.94      3.46 o 
 -17   2   5        3.72        7.08      1.98 o 
 -16   2   5       81.42       81.69      5.23 o 
 -15   2   5        0.01        3.81      1.92 o 
 -14   2   5        0.05       -0.89      1.51 o 
 -13   2   5       27.33       23.79      3.74 o 
 -12   2   5      165.77      170.48      6.14 o 
 -11   2   5        1.95        1.34      0.54 o 
 -10   2   5       56.16       61.32      2.98 o 
  -9   2   5       39.71       28.99      3.14 o 
  -8   2   5       58.31       71.42      4.95 o 
  -7   2   5     1022.11      903.52     17.25 o 
  -6   2   5       11.35       11.25      1.98 o 
  -5   2   5      250.71      256.29      6.62 o 
  -4   2   5      571.26      565.52     10.51 o 
  -3   2   5       44.14       36.33      3.94 o 
  -2   2   5      109.45      121.49      6.76 o 
  -1   2   5      223.68      222.03     10.67 o 
   0   2   5        4.60        4.06      3.01 o 
   1   2   5      151.22      167.39     12.12 o 
   2   2   5        4.01        3.99      3.32 o 
   3   2   5        4.37        6.64      2.89 o 
   4   2   5     1230.36     1216.56     18.49 o 
   5   2   5      612.88      576.82     23.92 o 
   6   2   5      169.62      181.96      9.87 o 
   7   2   5       62.20       66.95      6.30 o 
   8   2   5       14.38       13.48      3.07 o 
   9   2   5      182.79      196.06     13.22 o 
  10   2   5       45.93       54.52     12.74 o 
  11   2   5        0.02        0.60      1.92 o 
  12   2   5        0.01        0.90      4.34 o 
  13   2   5       14.30       18.78      6.16 o 
  14   2   5       16.41        6.33     12.12 o 
  15   2   5       60.85       68.40     12.90 o 
  16   2   5       41.33       50.13      9.22 o 
  17   2   5        0.65        1.31      3.28 o 
  18   2   5       11.90       15.29      6.03 o 
  19   2   5        2.01       -6.28      6.28 o 
 -21   3   5        0.08        1.31      2.04 o 
 -20   3   5        1.89        1.40      3.37 o 
 -19   3   5       11.94       10.78      4.00 o 
 -18   3   5        4.59        5.43      3.25 o 
 -17   3   5       12.56       18.79      5.40 o 
 -16   3   5        3.39       -0.75      3.74 o 
 -15   3   5       63.81       68.17      8.31 o 
 -14   3   5       39.90       49.20      4.82 o 
 -13   3   5      164.07      154.60      8.32 o 
 -12   3   5       70.12       61.60      4.70 o 
 -11   3   5        1.98        2.25      1.22 o 
 -10   3   5      187.59      222.67      8.94 o 
  -9   3   5        7.34        9.36      1.28 o 
  -8   3   5       11.73       20.19      1.74 o 
  -7   3   5       26.24       28.35      2.43 o 
  -6   3   5     1320.23     1369.17     17.64 o 
  -5   3   5      233.19      244.95      7.70 o 
  -4   3   5      493.65      470.09     13.70 o 
  -3   3   5      754.89      737.49     13.38 o 
  -2   3   5      343.56      299.04     16.31 o 
  -1   3   5      389.18      327.60     14.79 o 
   0   3   5      112.21      107.17      8.62 o 
   1   3   5      284.40      257.53     16.79 o 
   2   3   5      118.33      152.62     12.91 o 
   3   3   5     2238.48     2525.18     44.36 o 
   4   3   5       86.70       59.64      6.93 o 
   5   3   5       98.96       97.92      9.01 o 
   6   3   5       86.90       62.67      3.94 o 
   7   3   5       14.06       14.11      3.07 o 
   8   3   5       47.43       51.45      6.51 o 
   9   3   5       52.63       55.99      9.95 o 
  10   3   5        3.05       -2.89      3.46 o 
  11   3   5      132.76      144.58     13.41 o 
  12   3   5        0.31        3.04      1.96 o 
  13   3   5       19.43       17.99      5.07 o 
  14   3   5        4.29       11.67      3.92 o 
  15   3   5       24.41       24.25      7.56 o 
  16   3   5       14.69       33.99      9.68 o 
  17   3   5        0.72       -0.58      3.09 o 
  18   3   5        0.00       -7.12      7.12 o 
 -21   4   5        0.06       -2.02      4.30 o 
 -20   4   5        0.50       -0.36      2.51 o 
 -19   4   5        0.18       -3.65      3.65 o 
 -18   4   5        0.47       -3.25      3.25 o 
 -17   4   5        0.24       -0.06      2.31 o 
 -16   4   5       39.14       39.66      7.04 o 
 -15   4   5       21.10       15.79      4.25 o 
 -14   4   5        7.47        4.40      1.52 o 
 -13   4   5       73.63       61.80      6.89 o 
 -12   4   5       23.78       15.49      3.23 o 
 -11   4   5        0.05        0.04      1.23 o 
 -10   4   5       60.05       51.45      4.18 o 
  -9   4   5       90.28       75.50      4.36 o 
  -8   4   5      320.76      369.23      8.90 o 
  -7   4   5       66.96       63.28      4.39 o 
  -6   4   5      143.54      165.08      7.22 o 
  -5   4   5      181.06      176.28      9.48 o 
  -4   4   5       25.39       17.18      3.42 o 
  -3   4   5        2.91        2.18      1.72 o 
  -2   4   5      333.29      372.00     16.93 o 
  -1   4   5       55.41       44.25      6.01 o 
   0   4   5      324.54      312.27     20.54 o 
   1   4   5       22.94       12.85      4.20 o 
   2   4   5      461.59      437.21     24.49 o 
   3   4   5      160.23      164.48     10.79 o 
   4   4   5       10.05        8.64      2.76 o 
   5   4   5        9.32        5.32      1.83 o 
   6   4   5       24.36       19.52      4.75 o 
   7   4   5       29.84       28.96      7.54 o 
   8   4   5        3.14        0.88      4.97 o 
   9   4   5        9.85       10.37      4.77 o 
  10   4   5       28.32       45.12      9.60 o 
  11   4   5       84.52       92.12     11.34 o 
  12   4   5        5.38        6.11      3.27 o 
  13   4   5        4.47        3.69      3.63 o 
  14   4   5        2.16        1.77      1.93 o 
  15   4   5       15.65        8.20      4.84 o 
  16   4   5        2.29        5.75      3.50 o 
  17   4   5        1.54        6.32      4.44 o 
  18   4   5        0.72        0.30      3.78 o 
 -20   5   5        0.00        0.93      2.37 o 
 -19   5   5        0.26        4.02      4.57 o 
 -18   5   5        1.31        6.59      3.89 o 
 -17   5   5        0.16        3.58      2.21 o 
 -16   5   5        1.61        2.74      5.10 o 
 -15   5   5        5.61        2.88      5.99 o 
 -14   5   5        1.84       -0.89      3.69 o 
 -13   5   5       12.63       10.78      4.87 o 
 -12   5   5        1.10        1.94      1.49 o 
 -11   5   5        0.00       -0.45      1.93 o 
 -10   5   5        0.24       -0.29      1.07 o 
  -9   5   5       10.79       10.84      2.09 o 
  -8   5   5      317.37      314.93     12.71 o 
  -7   5   5        1.22        3.93      1.49 o 
  -6   5   5      296.12      300.48     13.71 o 
  -5   5   5       54.42       60.00      6.10 o 
  -4   5   5       90.62       73.18      8.07 o 
  -3   5   5        0.33       -0.30      2.54 o 
  -2   5   5       13.62       12.41      6.51 o 
  -1   5   5        6.40        6.84      2.71 o 
   0   5   5       68.19       85.00      9.18 o 
   1   5   5       29.73       32.92      5.58 o 
   2   5   5      625.48      618.07     21.49 o 
   3   5   5       11.10        7.22      2.25 o 
   4   5   5       79.31       79.15      8.81 o 
   5   5   5       47.74       45.73      9.29 o 
   6   5   5      171.71      210.20     27.71 o 
   7   5   5       15.94       10.93      7.29 o 
   8   5   5      160.74      167.07     28.51 o 
   9   5   5      146.14      159.63     18.91 o 
  10   5   5       28.91       31.81      8.88 o 
  11   5   5        1.09       -6.24      6.24 o 
  12   5   5       22.44       24.40      6.64 o 
  13   5   5        9.82        7.29      4.44 o 
  14   5   5        0.21       -1.77      4.55 o 
  15   5   5       11.19       12.07      4.77 o 
  16   5   5        0.06        2.07      4.47 o 
 -18   6   5        6.54       13.80      8.30 o 
 -17   6   5        0.96       -2.05     11.15 o 
 -16   6   5        0.00       -3.07      5.04 o 
 -15   6   5       11.04       16.98     10.80 o 
 -14   6   5        0.45        1.66      4.93 o 
 -13   6   5       21.99       14.35      5.04 o 
 -12   6   5       35.41       27.22      6.53 o 
 -11   6   5        0.29       -6.08      6.08 o 
 -10   6   5       74.28       67.57      8.09 o 
  -9   6   5        0.34       -1.16      2.84 o 
  -8   6   5        1.45       -2.70      2.70 o 
  -7   6   5       36.07       32.20     13.25 o 
  -6   6   5       30.48       25.16      4.92 o 
  -5   6   5        5.18        4.76      2.06 o 
  -4   6   5       23.81       30.57      4.87 o 
  -3   6   5       15.14        7.40      2.88 o 
  -2   6   5       71.48       69.36      8.70 o 
  -1   6   5       52.54       57.19      9.87 o 
   0   6   5        4.75       11.09      4.05 o 
   1   6   5        0.62       -0.46      4.61 o 
   2   6   5       52.23       72.70     14.83 o 
   3   6   5       28.12       27.05      4.97 o 
   4   6   5      360.16      403.22     24.08 o 
   5   6   5       17.38       21.12      6.89 o 
   6   6   5       53.87       54.22     10.73 o 
   7   6   5        0.57       -0.87      1.61 o 
   8   6   5        2.48        2.90      6.68 o 
   9   6   5        0.50        1.28      3.12 o 
  10   6   5        0.08       -4.04      4.04 o 
  11   6   5        2.37        1.04      3.70 o 
  12   6   5        4.60       12.09      6.37 o 
  13   6   5        1.11       -1.60      4.40 o 
  14   6   5        3.00        1.42      5.54 o 
  15   6   5        0.73       -0.21      7.24 o 
 -16   7   5        0.88        9.93      8.64 o 
 -15   7   5        5.82        0.04      4.75 o 
 -14   7   5        0.89        4.64     10.88 o 
 -13   7   5        3.44        8.95      7.34 o 
 -12   7   5        2.58        9.58      9.90 o 
 -11   7   5        5.53        1.49      4.10 o 
 -10   7   5       21.07       32.27      7.91 o 
  -9   7   5        2.79       -0.58      3.09 o 
  -8   7   5       10.13       20.35      6.12 o 
  -7   7   5       15.64       24.40      7.00 o 
  -6   7   5       20.14       25.41      7.07 o 
  -5   7   5        1.62        2.05      1.69 o 
  -4   7   5       36.14       35.10      6.48 o 
  -3   7   5       27.75       19.19      4.67 o 
  -2   7   5       12.66       10.37      3.65 o 
  -1   7   5        5.05        1.16      3.85 o 
   0   7   5        5.37       -3.09      3.09 o 
   1   7   5        9.80       28.48      7.85 o 
   2   7   5       18.79       31.54      8.26 o 
   3   7   5      143.56      162.04     19.30 o 
   4   7   5        2.01        8.24      9.72 o 
   5   7   5       36.76       41.53      9.87 o 
   6   7   5       88.09       66.61     12.85 o 
   7   7   5       14.77       13.83      4.38 o 
   8   7   5        4.10        0.15      3.30 o 
   9   7   5        0.08        0.22      2.95 o 
  10   7   5        1.40        3.90      4.32 o 
  11   7   5        0.53        7.87      5.06 o 
  12   7   5        2.71        3.39      3.60 o 
  13   7   5        0.64        2.05      6.44 o 
 -14   8   5        3.75       18.13     13.49 o 
 -13   8   5        0.00       12.87     11.06 o 
 -12   8   5        0.19        0.97      9.76 o 
 -11   8   5        3.47       -8.52      8.52 o 
 -10   8   5        0.38        2.04      4.26 o 
  -9   8   5        7.63        1.70      3.78 o 
  -8   8   5        1.71        0.71      3.03 o 
  -7   8   5        2.41       -0.79      2.61 o 
  -6   8   5        6.93       12.76      7.93 o 
  -5   8   5       15.68       24.15      7.42 o 
  -4   8   5        1.26        4.68      2.42 o 
  -3   8   5        8.57        6.93      4.54 o 
  -2   8   5        0.16        2.71      4.90 o 
  -1   8   5        1.48       -1.39      2.81 o 
   0   8   5        1.25        3.21      4.67 o 
   1   8   5        4.44        4.36      4.36 o 
   2   8   5        1.82        9.60      5.90 o 
   3   8   5        3.35        0.96      2.81 o 
   4   8   5        4.02        6.90      4.96 o 
   5   8   5       22.24       28.43      8.66 o 
   6   8   5        0.00        1.24      3.05 o 
   7   8   5        0.20       -5.30      5.30 o 
   8   8   5        0.09       -5.70      5.70 o 
   9   8   5        0.32      -10.10     10.10 o 
  10   8   5        0.02      -10.23     10.23 o 
  11   8   5        0.43        0.85      5.13 o 
 -10   9   5        0.00       10.81     11.67 o 
  -9   9   5        0.43        0.04      3.72 o 
  -8   9   5        0.21       -5.15      5.15 o 
  -7   9   5        0.98       -1.47      2.93 o 
  -6   9   5        1.28        0.48      1.94 o 
  -5   9   5        3.05        1.61      5.10 o 
  -4   9   5        3.94        2.32     10.34 o 
  -3   9   5       12.40        6.68      4.73 o 
  -2   9   5       13.14        4.24      4.03 o 
  -1   9   5        1.26       -2.20      6.75 o 
   0   9   5        1.56       -0.73      5.72 o 
   1   9   5        3.83        0.65      3.77 o 
   2   9   5        0.71        8.60      5.56 o 
   3   9   5        2.11        0.38      3.72 o 
   4   9   5        1.78       17.88      8.70 o 
   5   9   5        7.03        6.46     10.66 o 
   6   9   5        4.78       -4.76      6.88 o 
   7   9   5        2.56        6.05      5.46 o 
 -22   0   6        0.00       -3.14      5.65 o 
 -20   0   6       16.00       20.60      5.93 o 
 -18   0   6       13.13       13.81      4.21 o 
 -16   0   6        1.84       -1.56      2.31 o 
 -14   0   6       34.71       28.04      5.81 o 
 -12   0   6       33.84       42.58      7.81 o 
 -10   0   6      443.51      522.28     17.85 o 
  -8   0   6     1080.19     1299.04     22.98 o 
  -6   0   6     1188.33     1153.05     15.29 o 
  -4   0   6      470.76      521.91      9.71 o 
  -2   0   6       13.06       12.11      2.64 o 
   0   0   6     2099.18     1794.30     48.40 o 
   2   0   6       10.81       10.69      3.78 o 
   4   0   6      159.16      211.86      8.64 o 
   6   0   6        6.97       11.29      2.43 o 
   8   0   6        3.60        3.63      2.75 o 
  10   0   6      313.25      265.75     19.14 o 
  12   0   6        7.87        7.21      5.05 o 
  14   0   6      108.53      111.57     22.01 o 
  16   0   6        0.09       -0.68      2.32 o 
  18   0   6        1.78        3.31      3.94 o 
 -22   1   6        0.44        3.17      2.91 o 
 -21   1   6        1.26        0.28      2.65 o 
 -20   1   6       11.12       19.29      4.15 o 
 -19   1   6        0.02        2.78      1.87 o 
 -18   1   6        1.19       -0.15      1.60 o 
 -17   1   6       20.64       17.00      2.25 o 
 -16   1   6       44.65       45.85      3.38 o 
 -15   1   6        2.53        0.27      1.00 o 
 -14   1   6       99.78      102.08      6.21 o 
 -13   1   6       14.08        9.99      1.88 o 
 -12   1   6      209.98      205.09      7.84 o 
 -11   1   6      148.49      158.45      6.61 o 
 -10   1   6        0.02       -0.46      0.46 o 
  -9   1   6      196.10      217.73      8.11 o 
  -8   1   6       52.49       37.48      3.29 o 
  -7   1   6        6.81        1.87      0.85 o 
  -6   1   6      276.37      291.85      6.38 o 
  -5   1   6       45.10       74.60      2.79 o 
  -4   1   6      664.93      653.21     11.88 o 
  -3   1   6       39.55       25.04      2.29 o 
  -2   1   6      387.07      378.78     11.48 o 
  -1   1   6     1037.62      897.58     14.72 o 
   0   1   6        2.47        1.03      1.09 o 
   1   1   6      368.31      307.88     10.82 o 
   2   1   6      208.01      276.99     17.51 o 
   3   1   6       60.64       59.23      5.14 o 
   4   1   6      854.39      963.48     38.22 o 
   5   1   6        2.26        8.90      3.58 o 
   6   1   6     1310.19     1314.59     57.87 o 
   7   1   6       21.01       10.59      6.35 o 
   8   1   6       33.14       20.93      5.36 o 
   9   1   6       26.51       33.70      6.70 o 
  10   1   6      346.12      328.31     18.19 o 
  11   1   6      209.55      193.66     12.65 o 
  12   1   6       37.26       26.19      4.80 o 
  13   1   6       36.73       21.79      5.00 o 
  14   1   6       48.24       56.81     11.08 o 
  15   1   6        4.86        0.16      4.43 o 
  16   1   6        0.57        1.03      3.48 o 
  17   1   6        0.66       -7.04      8.88 o 
  18   1   6        4.38        3.43      4.48 o 
  19   1   6        5.79        3.11      5.54 o 
 -22   2   6        1.29       -2.09      4.23 o 
 -21   2   6        3.51        3.78      5.47 o 
 -20   2   6        0.01       -2.89      2.89 o 
 -19   2   6        6.42       11.96      3.63 o 
 -18   2   6        9.75       11.21      3.28 o 
 -17   2   6       20.63       28.38      3.54 o 
 -16   2   6       16.60       12.14      1.88 o 
 -15   2   6      224.34      225.80      8.18 o 
 -14   2   6       13.32       14.12      1.96 o 
 -13   2   6       29.58       29.84      3.05 o 
 -12   2   6        2.40        4.19      1.86 o 
 -11   2   6        0.76        2.66      1.31 o 
 -10   2   6        1.69        0.25      1.18 o 
  -9   2   6       19.75       26.15      3.04 o 
  -8   2   6     3174.07     3272.81     38.59 o 
  -7   2   6      560.78      688.22     15.53 o 
  -6   2   6     1070.37     1094.64     17.22 o 
  -5   2   6      669.89      732.02     12.30 o 
  -4   2   6       92.43       86.83      4.62 o 
  -3   2   6       50.33       43.61      3.28 o 
  -2   2   6     1131.27     1048.66     25.40 o 
  -1   2   6       13.91       13.44      3.44 o 
   0   2   6      103.35      115.00     11.76 o 
   1   2   6      440.65      439.54     20.74 o 
   2   2   6       61.19       69.93      8.53 o 
   3   2   6      110.05      112.08      7.65 o 
   4   2   6      814.79      750.83     15.86 o 
   5   2   6      112.64      117.65      6.56 o 
   6   2   6       21.25       10.93      2.31 o 
   7   2   6      198.74      205.54     11.12 o 
   8   2   6      284.80      290.91     13.91 o 
   9   2   6       23.72       30.83      6.17 o 
  10   2   6        0.50       -1.37      2.93 o 
  11   2   6       31.89       35.95      7.95 o 
  12   2   6       68.08       93.20     19.16 o 
  13   2   6       32.52       24.28      9.58 o 
  14   2   6       23.77       24.97      7.93 o 
  15   2   6        1.53       -1.15      2.63 o 
  16   2   6        3.46        2.41      3.11 o 
  17   2   6       10.66        6.78      4.21 o 
  18   2   6        0.55        1.64      2.83 o 
 -21   3   6        1.26       -0.95      2.99 o 
 -20   3   6        1.01        0.83      1.86 o 
 -19   3   6        0.00        4.61      2.40 o 
 -18   3   6        3.30        4.59      2.13 o 
 -17   3   6        0.40       -0.66      2.24 o 
 -16   3   6       19.30       25.82      5.30 o 
 -15   3   6        0.96        0.81      2.00 o 
 -14   3   6       21.54       14.66      3.35 o 
 -13   3   6       14.39       17.28      4.81 o 
 -12   3   6       39.88       45.60      6.34 o 
 -11   3   6        6.01        5.14      2.55 o 
 -10   3   6      146.23      151.89      9.05 o 
  -9   3   6      257.25      281.07      9.29 o 
  -8   3   6       40.56       29.55      2.77 o 
  -7   3   6      118.31       89.67      5.03 o 
  -6   3   6       11.12       40.26      3.60 o 
  -5   3   6       38.97       53.27      3.77 o 
  -4   3   6     1401.01     1205.14     27.45 o 
  -3   3   6      394.31      461.06     17.26 o 
  -2   3   6       83.64      115.22      8.80 o 
  -1   3   6       58.70       44.47      5.59 o 
   0   3   6     1480.87     1425.00     32.87 o 
   1   3   6      465.04      447.66     18.92 o 
   2   3   6     1061.08     1082.94     36.32 o 
   3   3   6       64.18       76.68      8.06 o 
   4   3   6       71.30       81.14      8.37 o 
   5   3   6       26.38       20.74      4.37 o 
   6   3   6      276.56      230.29      8.26 o 
   7   3   6     1196.01     1266.15     32.07 o 
   8   3   6      128.43      126.45     10.10 o 
   9   3   6      132.70      136.01     12.22 o 
  10   3   6      131.70      116.78     17.27 o 
  11   3   6       56.98       54.38     10.69 o 
  12   3   6      192.39      209.73     16.68 o 
  13   3   6       41.51       38.15      7.38 o 
  14   3   6       33.81       59.31     15.24 o 
  15   3   6        6.66        6.55      4.76 o 
  16   3   6        7.40        2.44      5.40 o 
  17   3   6        0.37       -5.38      5.38 o 
  18   3   6        0.04       -5.57      5.57 o 
 -21   4   6        3.76        1.91      3.74 o 
 -20   4   6        1.44        5.57      4.13 o 
 -19   4   6        0.13       -1.05      3.10 o 
 -18   4   6        1.17        0.47      2.56 o 
 -17   4   6       17.61       26.84      7.00 o 
 -16   4   6        3.06       -0.56      5.16 o 
 -15   4   6       49.35       60.73      9.47 o 
 -14   4   6        0.28        1.55      2.53 o 
 -13   4   6        3.78        2.49      1.96 o 
 -12   4   6      156.64      156.67      8.85 o 
 -11   4   6        3.75        1.50      0.96 o 
 -10   4   6      197.16      208.28      8.86 o 
  -9   4   6      468.08      457.69     11.69 o 
  -8   4   6      130.95      119.91      5.99 o 
  -7   4   6       12.88        8.01      1.45 o 
  -6   4   6      157.37      177.42      7.55 o 
  -5   4   6      191.83      190.75      8.52 o 
  -4   4   6        9.22        8.13      2.34 o 
  -3   4   6      413.09      386.18     23.21 o 
  -2   4   6      175.96      164.98     11.90 o 
  -1   4   6      291.98      386.02     23.41 o 
   0   4   6        4.25       -2.04      2.62 o 
   1   4   6       16.79       18.39      5.24 o 
   2   4   6       89.39       81.83      9.07 o 
   3   4   6      152.39      144.03     10.40 o 
   4   4   6       52.40       52.54      6.51 o 
   5   4   6       41.07       51.62      7.29 o 
   6   4   6      185.17      177.57     27.13 o 
   7   4   6      263.46      224.41     20.49 o 
   8   4   6       24.02       20.32      6.67 o 
   9   4   6       52.66       50.17     10.19 o 
  10   4   6       24.98       17.66      4.80 o 
  11   4   6       10.32       11.70      4.12 o 
  12   4   6       14.07        2.22      4.69 o 
  13   4   6       75.68       82.12     11.22 o 
  14   4   6        1.02       -3.11      3.11 o 
  15   4   6       12.05       -2.15      5.45 o 
  16   4   6        7.50       16.03      9.16 o 
  17   4   6       13.64        8.94      7.74 o 
 -20   5   6        0.85        2.03     10.17 o 
 -19   5   6        1.68       -2.14      3.02 o 
 -18   5   6        0.54        2.35      3.17 o 
 -17   5   6        1.38        3.47      4.33 o 
 -16   5   6        0.01       -1.44      2.79 o 
 -15   5   6       28.10       38.73     14.93 o 
 -14   5   6        2.66        2.77      3.12 o 
 -13   5   6       58.62       63.29     10.59 o 
 -12   5   6        0.00        0.64      0.91 o 
 -11   5   6       44.73       41.01      4.67 o 
 -10   5   6       62.92       76.57      5.98 o 
  -9   5   6      143.16      180.10      8.79 o 
  -8   5   6        0.04        1.75      1.48 o 
  -7   5   6        5.48        1.99      1.58 o 
  -6   5   6        6.67        4.86      1.55 o 
  -5   5   6      283.83      284.43     13.61 o 
  -4   5   6       65.45       64.87      9.50 o 
  -3   5   6       63.57       43.31     10.82 o 
  -2   5   6        2.12        1.62      2.56 o 
  -1   5   6       11.94        4.68      4.46 o 
   0   5   6       34.00       34.89      4.12 o 
   1   5   6      168.20      175.52     10.81 o 
   2   5   6       19.33       22.00      6.21 o 
   3   5   6       94.03       95.77     23.23 o 
   4   5   6        0.69        1.28      3.80 o 
   5   5   6      235.43      241.65     25.57 o 
   6   5   6       72.30       63.54     11.31 o 
   7   5   6      125.12      147.22     27.50 o 
   8   5   6       34.02       29.67     11.10 o 
   9   5   6        9.40        7.47      9.02 o 
  10   5   6        2.77        3.80      3.86 o 
  11   5   6       31.21       33.09      8.98 o 
  12   5   6        2.72       -1.27      4.23 o 
  13   5   6        0.08       -3.23      3.23 o 
  14   5   6        3.45        7.35      4.27 o 
  15   5   6        1.49       -1.51      6.16 o 
  16   5   6        0.31       -0.09      5.92 o 
 -18   6   6        7.74        6.52      6.89 o 
 -17   6   6        3.02        3.11      4.20 o 
 -16   6   6        1.76        1.38      2.64 o 
 -15   6   6        0.30        0.03      4.88 o 
 -14   6   6        3.26       -4.02      8.13 o 
 -13   6   6        0.02       -7.45      7.45 o 
 -12   6   6       18.14        6.24      6.79 o 
 -11   6   6        5.49        4.48      2.61 o 
 -10   6   6        0.75        1.43      0.89 o 
  -9   6   6        3.21        8.07      3.16 o 
  -8   6   6      114.41      128.34     14.45 o 
  -7   6   6       14.79       13.86     10.23 o 
  -6   6   6       38.70       69.13      8.86 o 
  -5   6   6       41.39       43.54      5.72 o 
  -4   6   6       23.53       23.10      4.36 o 
  -3   6   6       53.24       74.70      9.12 o 
  -2   6   6        0.35        2.22      4.75 o 
  -1   6   6       49.18       47.57      9.95 o 
   0   6   6       64.33       81.01     12.24 o 
   1   6   6        4.39        3.67      3.78 o 
   2   6   6        0.25        3.65      3.26 o 
   3   6   6       36.04       62.42      7.53 o 
   4   6   6       65.93       87.64      9.53 o 
   5   6   6        9.18        4.38     12.91 o 
   6   6   6        0.12        2.43      3.02 o 
   7   6   6       33.72       27.48      7.21 o 
   8   6   6        3.63        1.26      3.82 o 
   9   6   6        0.46       -0.88      2.63 o 
  10   6   6        4.36        4.46      2.65 o 
  11   6   6        2.26       -2.42      8.01 o 
  12   6   6        0.19       -0.29      5.30 o 
  13   6   6        0.13       -1.16      4.88 o 
  14   6   6        0.54        1.63      8.96 o 
  15   6   6        2.16        3.42      6.84 o 
 -16   7   6        1.31       11.37      9.23 o 
 -15   7   6        0.01        0.51      3.17 o 
 -14   7   6        0.68       -8.90      8.90 o 
 -13   7   6        0.59       -3.64      3.64 o 
 -12   7   6        0.01        1.54      4.57 o 
 -11   7   6        0.22        1.42      2.67 o 
 -10   7   6        0.29        0.44      2.27 o 
  -9   7   6        4.40        0.07     19.60 o 
  -8   7   6        4.51       -1.99      4.08 o 
  -7   7   6      124.04      158.37     17.01 o 
  -6   7   6        0.65        2.34      6.88 o 
  -5   7   6       26.62       14.93      5.58 o 
  -4   7   6      107.99      111.45     11.67 o 
  -3   7   6        0.76       -1.29      2.54 o 
  -2   7   6       11.93       14.13      4.20 o 
  -1   7   6        5.67       -0.83      4.19 o 
   0   7   6        0.34       -1.74      3.84 o 
   1   7   6       12.88       15.93      8.05 o 
   2   7   6       10.75       14.71      5.25 o 
   3   7   6        0.64        3.65      8.76 o 
   4   7   6        6.02        6.30      4.48 o 
   5   7   6       38.12       66.90     15.31 o 
   6   7   6        7.60        7.12      5.05 o 
   7   7   6        5.99        4.94      2.84 o 
   8   7   6       10.30        6.77      4.13 o 
   9   7   6       13.35       22.70     11.57 o 
  10   7   6        1.19        5.83      7.14 o 
  11   7   6        6.07        5.93      3.48 o 
  12   7   6        1.57       -4.05     10.39 o 
  13   7   6        2.14       -1.14      6.48 o 
 -14   8   6        0.03       18.49     10.91 o 
 -12   8   6        6.94       10.36      7.29 o 
 -11   8   6       12.75        5.61      4.44 o 
 -10   8   6       11.97       10.70      8.86 o 
  -9   8   6        1.07        4.41      3.27 o 
  -8   8   6        2.10        1.71      6.22 o 
  -7   8   6        1.61        3.15      5.59 o 
  -6   8   6       10.29       15.69      6.91 o 
  -5   8   6        0.42        6.22      4.23 o 
  -4   8   6       19.91       27.99      7.97 o 
  -3   8   6       11.43       10.04      4.64 o 
  -2   8   6        3.37       -0.10      6.66 o 
  -1   8   6        2.33       -1.03      3.30 o 
   0   8   6        0.17       -5.09      5.09 o 
   1   8   6        7.20       14.88      5.81 o 
   2   8   6        0.94       -1.02      3.26 o 
   3   8   6        0.12        2.52      3.29 o 
   4   8   6        2.33       10.52      9.36 o 
   5   8   6        6.28        1.96      3.76 o 
   6   8   6       27.22       35.29     10.57 o 
   7   8   6        0.33       -0.78      4.96 o 
   8   8   6        2.66       -1.93      2.91 o 
   9   8   6        2.55        9.50      9.98 o 
  10   8   6        2.11       15.11     10.91 o 
 -10   9   6        1.32        3.70      6.38 o 
  -9   9   6        0.42      -10.16     10.16 o 
  -8   9   6        0.95        1.61      8.22 o 
  -7   9   6        0.64       -4.51      4.51 o 
  -6   9   6        2.84       11.26      5.81 o 
  -5   9   6        0.09        2.09      3.35 o 
  -4   9   6        2.41        0.27      5.04 o 
  -3   9   6        5.00        9.60      6.57 o 
  -2   9   6        2.49       -4.39      4.39 o 
  -1   9   6        0.30        2.06      3.65 o 
   0   9   6        0.54        0.40     15.13 o 
   1   9   6        1.26       -1.61      8.52 o 
   2   9   6        1.14        0.31      3.67 o 
   3   9   6        6.81        7.76      7.86 o 
   4   9   6       10.46        3.62      3.32 o 
   5   9   6        3.71       -1.85     11.56 o 
   6   9   6        2.69        4.04      6.36 o 
   7   9   6        2.04       -1.26      4.37 o 
 -23   0   7        2.98        6.03      6.56 o 
 -21   0   7        6.60       -0.76      2.81 o 
 -19   0   7        5.03        6.25      2.26 o 
 -17   0   7        0.60       -2.61      2.67 o 
 -15   0   7      241.12      282.13     18.47 o 
 -13   0   7       74.34       82.22     11.29 o 
 -11   0   7        1.94        3.42      2.30 o 
  -9   0   7      687.66      642.30     12.74 o 
  -7   0   7     2419.99     2613.25     24.41 o 
  -5   0   7     1837.53     1923.63     19.97 o 
  -3   0   7      662.00      653.42     25.36 o 
  -1   0   7      633.36      650.96     17.73 o 
   1   0   7      480.48      531.69     20.36 o 
   3   0   7       40.54       32.53      3.49 o 
   5   0   7       57.98       73.26      5.61 o 
   7   0   7       21.56       15.86      4.04 o 
   9   0   7       54.05       49.53      9.03 o 
  11   0   7       58.81       60.40      8.09 o 
  13   0   7        0.53       -1.29      2.72 o 
  15   0   7       12.18       16.40      6.11 o 
  17   0   7        0.70        7.46      5.26 o 
 -22   1   7        1.88       -3.28      3.28 o 
 -21   1   7        2.73        5.76      4.54 o 
 -20   1   7        0.63        4.59      2.98 o 
 -19   1   7       17.22       18.87      4.24 o 
 -18   1   7        0.91        1.05      1.89 o 
 -17   1   7        6.17        2.97      1.29 o 
 -16   1   7        2.08        2.07      1.45 o 
 -15   1   7       47.21       39.06      3.80 o 
 -14   1   7      114.66      102.10      5.86 o 
 -13   1   7       45.16       36.08      3.26 o 
 -12   1   7      350.70      310.35     14.71 o 
 -11   1   7      171.62      206.12      9.13 o 
 -10   1   7       18.45       16.67      2.67 o 
  -9   1   7        0.92       -0.05      1.14 o 
  -8   1   7     1963.80     2148.36     32.31 o 
  -7   1   7      315.28      271.71      7.72 o 
  -6   1   7      320.54      239.49      5.27 o 
  -5   1   7        3.33        4.15      0.86 o 
  -4   1   7      284.63      335.70      8.83 o 
  -3   1   7     3006.25     2948.41     25.33 o 
  -2   1   7      336.23      310.90      9.48 o 
  -1   1   7     2084.76     2170.54     26.18 o 
   0   1   7       46.14       55.39      4.84 o 
   1   1   7     1146.60     1041.67     24.12 o 
   2   1   7       25.15       21.64      2.88 o 
   3   1   7        3.22        0.61      1.15 o 
   4   1   7       52.21       43.74      8.26 o 
   5   1   7        2.61        6.90      4.17 o 
   6   1   7       20.66       15.39      4.00 o 
   7   1   7        7.21        5.97      4.98 o 
   8   1   7      378.35      391.03     18.13 o 
   9   1   7      413.78      417.82     24.48 o 
  10   1   7       28.33       22.02      4.85 o 
  11   1   7        0.09        0.50      1.58 o 
  12   1   7       21.18       10.68      6.52 o 
  13   1   7        9.12        5.22      3.71 o 
  14   1   7        0.74        4.13      3.35 o 
  15   1   7        0.00       -5.79      8.54 o 
  16   1   7       15.26       18.90      7.28 o 
  17   1   7       18.73       20.36     10.50 o 
  18   1   7        1.22        2.77      3.57 o 
 -22   2   7        0.47        1.18      9.09 o 
 -21   2   7        0.02       -2.74      4.76 o 
 -20   2   7        0.10        2.39      2.52 o 
 -19   2   7        0.15       -0.92      1.88 o 
 -18   2   7        0.07       -1.33      2.83 o 
 -17   2   7        1.29        0.46      3.47 o 
 -16   2   7       32.03       34.70      4.84 o 
 -15   2   7       11.03       15.72      3.01 o 
 -14   2   7        7.51        9.92      2.80 o 
 -13   2   7        0.81        0.70      1.89 o 
 -12   2   7       23.61       21.04      3.55 o 
 -11   2   7      108.04      105.02      7.11 o 
 -10   2   7      148.86      143.08      8.09 o 
  -9   2   7       39.11       28.92      3.55 o 
  -8   2   7      309.87      337.41      9.94 o 
  -7   2   7     1470.83     1318.67     19.92 o 
  -6   2   7       15.92       18.47      1.87 o 
  -5   2   7       44.35       71.29      4.24 o 
  -4   2   7     3318.64     3303.15     30.00 o 
  -3   2   7      377.93      384.68     11.54 o 
  -2   2   7     1002.56      883.30     24.45 o 
  -1   2   7      276.48      312.68     14.76 o 
   0   2   7     1227.16     1286.82     36.69 o 
   1   2   7      502.60      416.97     21.31 o 
   2   2   7        1.72        5.83      3.02 o 
   3   2   7       86.10       91.21      7.28 o 
   4   2   7      117.14      127.30      8.39 o 
   5   2   7      568.19      509.82     18.29 o 
   6   2   7      162.14      188.59     10.15 o 
   7   2   7       89.84       90.75      7.37 o 
   8   2   7       21.30       21.46      5.17 o 
   9   2   7      114.43      111.23     19.41 o 
  10   2   7       79.22       66.88     16.42 o 
  11   2   7        1.37        5.45      3.01 o 
  12   2   7      142.43      148.74     25.91 o 
  13   2   7       10.23        7.99      4.08 o 
  14   2   7       25.42       26.29      7.47 o 
  15   2   7        2.53        0.58      4.15 o 
  16   2   7        1.71        9.23      4.94 o 
  17   2   7        0.71        5.47      3.71 o 
  18   2   7        0.26       -4.79      4.79 o 
 -22   3   7        0.00        6.43      4.68 o 
 -21   3   7        0.89        5.26      3.73 o 
 -20   3   7        1.86        3.83      5.09 o 
 -19   3   7        2.67        0.22      2.81 o 
 -18   3   7        3.55       -1.11      3.49 o 
 -17   3   7        9.19        5.15      6.44 o 
 -16   3   7       21.11        7.32      6.23 o 
 -15   3   7       68.64       76.31     10.11 o 
 -14   3   7       75.17       68.90      9.22 o 
 -13   3   7       37.49       33.19      5.26 o 
 -12   3   7      371.56      392.54     17.96 o 
 -11   3   7      146.00      149.91     15.09 o 
 -10   3   7      280.66      294.62     16.59 o 
  -9   3   7      181.81      175.34      7.40 o 
  -8   3   7       53.98       64.10      3.79 o 
  -7   3   7        0.98        0.38      0.73 o 
  -6   3   7       81.31       88.49      4.97 o 
  -5   3   7      148.94      172.44      6.98 o 
  -4   3   7      181.78      186.14      7.99 o 
  -3   3   7       15.58        6.79      2.06 o 
  -2   3   7        9.08       12.86      3.24 o 
  -1   3   7      279.71      258.90     14.13 o 
   0   3   7      237.31      220.60     13.35 o 
   1   3   7       77.31      110.70     13.76 o 
   2   3   7      267.82      340.51     21.32 o 
   3   3   7        0.01        1.21      1.83 o 
   4   3   7       63.76       79.78      8.57 o 
   5   3   7      189.72      206.17      9.18 o 
   6   3   7      209.52      206.65      9.21 o 
   7   3   7       97.50      102.90      8.77 o 
   8   3   7      404.79      429.26     21.08 o 
   9   3   7        0.74       -1.00      2.60 o 
  10   3   7       71.10       66.68     12.26 o 
  11   3   7       66.68       53.05     11.09 o 
  12   3   7       30.82       23.93      5.67 o 
  13   3   7        0.50       -6.35     10.86 o 
  14   3   7       11.02       11.43      6.56 o 
  15   3   7        2.73        1.74      2.35 o 
  16   3   7        4.18        4.81      4.94 o 
  17   3   7        5.88        0.21      4.59 o 
 -21   4   7        0.14       -0.38      3.81 o 
 -20   4   7        1.71       11.04      5.51 o 
 -19   4   7        0.79        2.76      2.25 o 
 -18   4   7        8.73        8.03      4.84 o 
 -17   4   7        2.91        8.73      4.59 o 
 -16   4   7       17.61       25.68      6.79 o 
 -15   4   7        0.77       -2.27      2.78 o 
 -14   4   7        0.04       -3.12      3.12 o 
 -13   4   7        5.03        5.00      2.51 o 
 -12   4   7       12.32       34.29     11.86 o 
 -11   4   7       24.06       24.70      3.36 o 
 -10   4   7       20.72       27.36      4.19 o 
  -9   4   7       20.55       32.39      4.07 o 
  -8   4   7        2.16       -0.22      1.08 o 
  -7   4   7        2.49        1.93      1.26 o 
  -6   4   7      472.45      421.49     13.36 o 
  -5   4   7        5.55        0.49      1.85 o 
  -4   4   7      692.15      749.53     14.68 o 
  -3   4   7      210.61      235.54     14.24 o 
  -2   4   7        1.79        0.12      1.12 o 
  -1   4   7      267.70      306.75     21.34 o 
   0   4   7      162.29      151.05     15.13 o 
   1   4   7        3.56        2.12      1.79 o 
   2   4   7      181.69      160.62     11.15 o 
   3   4   7      320.60      319.87     18.92 o 
   4   4   7       29.88       25.51      6.80 o 
   5   4   7      167.21      164.48     25.90 o 
   6   4   7       11.85        9.14      4.27 o 
   7   4   7        6.51        3.19      3.53 o 
   8   4   7        1.67       -2.47      6.46 o 
   9   4   7        1.35        3.56     12.48 o 
  10   4   7        6.31        3.88      2.69 o 
  11   4   7        9.92       12.84      4.01 o 
  12   4   7        1.63        4.92      3.11 o 
  13   4   7        5.48        5.01      2.66 o 
  14   4   7        0.04        0.89      2.10 o 
  15   4   7        2.40       -0.64      6.45 o 
  16   4   7        2.01       10.37      6.18 o 
  17   4   7        0.60        2.34      4.10 o 
 -20   5   7        4.07       -3.28      7.50 o 
 -19   5   7        0.25        3.87      2.77 o 
 -18   5   7        0.09       -1.10      4.02 o 
 -17   5   7        2.87        7.80      3.99 o 
 -16   5   7       10.31        7.54      4.02 o 
 -15   5   7        5.40       -6.25      6.25 o 
 -14   5   7       38.35       68.27     17.68 o 
 -13   5   7        0.01        8.44      7.99 o 
 -12   5   7        3.01        1.45      1.06 o 
 -11   5   7       20.54       15.28      2.91 o 
 -10   5   7        6.00        1.45      1.64 o 
  -9   5   7       58.62       58.89      5.61 o 
  -8   5   7       12.31       17.61      3.37 o 
  -7   5   7       25.74       20.45      3.79 o 
  -6   5   7      140.83      160.71     12.08 o 
  -5   5   7       41.17       47.19      6.33 o 
  -4   5   7       10.53        1.91      3.46 o 
  -3   5   7       33.13       22.24      7.82 o 
  -2   5   7        3.45        2.29      4.05 o 
  -1   5   7        0.44        1.49      0.92 o 
   0   5   7      245.73      277.69     21.11 o 
   1   5   7       10.69       16.81      5.65 o 
   2   5   7      310.79      327.81     24.07 o 
   3   5   7        6.45       17.52      5.43 o 
   4   5   7       25.01       24.92      6.65 o 
   5   5   7       47.01       32.95      9.08 o 
   6   5   7       61.41       77.67     19.39 o 
   7   5   7        4.02       -1.26      4.62 o 
   8   5   7       12.28       12.06     12.46 o 
   9   5   7       48.06       45.24     16.11 o 
  10   5   7       25.12       49.39     17.29 o 
  11   5   7        3.68        2.29      2.73 o 
  12   5   7        0.36       -4.38      4.38 o 
  13   5   7       38.74       47.37     11.23 o 
  14   5   7        3.00       -3.16      6.47 o 
  15   5   7        0.33       -4.89      4.89 o 
 -18   6   7        4.51        3.54      5.87 o 
 -17   6   7        0.00       -7.29      7.29 o 
 -16   6   7        0.90        9.67      8.37 o 
 -15   6   7        0.02       -7.29      7.29 o 
 -14   6   7        3.20        0.06      6.50 o 
 -13   6   7       24.26       39.76     14.32 o 
 -12   6   7       30.37       40.44     15.26 o 
 -11   6   7       45.47       43.35     11.70 o 
 -10   6   7       10.18        8.39      2.35 o 
  -9   6   7        6.79        9.00      3.05 o 
  -8   6   7        9.99        9.83      4.01 o 
  -7   6   7       70.70       59.78      9.99 o 
  -6   6   7       28.72       33.30     11.86 o 
  -5   6   7      141.63      150.60     12.79 o 
  -4   6   7       21.82       18.52      4.41 o 
  -3   6   7       14.83       15.06      5.13 o 
  -2   6   7      122.80      197.80     69.75 o 
  -1   6   7      111.33      131.74     15.53 o 
   0   6   7        1.23        2.58      2.49 o 
   1   6   7       17.24       13.69      4.37 o 
   2   6   7        9.43       15.05      3.50 o 
   3   6   7       24.50       23.73      4.87 o 
   4   6   7       15.75       17.26      4.52 o 
   5   6   7        3.24        1.73      2.15 o 
   6   6   7        0.80       -0.99      3.09 o 
   7   6   7        2.94        0.61      3.59 o 
   8   6   7       23.15       31.23     13.30 o 
   9   6   7        7.46       15.20      6.16 o 
  10   6   7       14.64       19.61      8.24 o 
  11   6   7        0.04       -2.43      8.35 o 
  12   6   7        0.43       -0.92      5.92 o 
  13   6   7        0.00        1.33      5.21 o 
  14   6   7        0.94       -2.09     17.06 o 
 -16   7   7        2.98       18.74     12.49 o 
 -15   7   7        1.70       -2.45      4.30 o 
 -14   7   7        0.17        8.32      7.39 o 
 -13   7   7        0.00        0.11      3.37 o 
 -12   7   7        0.71       20.79     10.16 o 
 -11   7   7       11.46       10.20      7.92 o 
 -10   7   7        6.22       12.78      7.74 o 
  -9   7   7       14.84       26.13      6.80 o 
  -8   7   7       48.59       45.61     11.64 o 
  -7   7   7        5.14       27.87      7.14 o 
  -6   7   7        4.05       -1.12      4.69 o 
  -5   7   7        0.49        2.01      2.35 o 
  -4   7   7       11.18       16.40      8.87 o 
  -3   7   7        6.31        3.52      5.88 o 
  -2   7   7       30.64       35.29      8.22 o 
  -1   7   7        8.85       10.73      4.78 o 
   0   7   7        0.98        4.77      3.11 o 
   1   7   7        3.07       11.81      4.43 o 
   2   7   7        1.38       -1.23      3.16 o 
   3   7   7        0.88        6.31      4.81 o 
   4   7   7       40.48       32.72      5.83 o 
   5   7   7        1.77        1.90      4.79 o 
   6   7   7        2.17        1.14      2.07 o 
   7   7   7       16.69       11.72      4.67 o 
   8   7   7        3.71        3.52      3.18 o 
   9   7   7        0.33        2.43      3.68 o 
  10   7   7        0.04       -0.74      5.97 o 
  11   7   7        3.18       11.42      6.75 o 
  12   7   7        2.56        7.92      5.60 o 
 -14   8   7        1.49      -10.20     10.20 o 
 -13   8   7        0.00        0.28      3.74 o 
 -12   8   7        0.00       18.76     12.12 o 
 -11   8   7        4.47        6.82      7.36 o 
 -10   8   7        0.46        5.28      6.92 o 
  -9   8   7        6.62        9.23      7.60 o 
  -8   8   7        1.10        1.95      7.14 o 
  -7   8   7        1.54        0.98      2.36 o 
  -6   8   7        0.01        2.00      2.93 o 
  -5   8   7        0.11        2.33      6.60 o 
  -4   8   7        8.49       14.39      5.96 o 
  -3   8   7        0.33       -5.72      5.72 o 
  -2   8   7        4.39        5.66      4.27 o 
  -1   8   7        0.98        3.32      3.87 o 
   0   8   7       34.35       61.88     12.50 o 
   1   8   7        0.45        4.28      3.58 o 
   2   8   7       11.37       19.12      7.45 o 
   3   8   7        1.81       -2.09      4.63 o 
   4   8   7        3.06        0.31      3.45 o 
   5   8   7       25.08       20.42      7.76 o 
   6   8   7        0.33        0.17      2.91 o 
   7   8   7        8.68        3.76      5.75 o 
   8   8   7        1.41       -3.57      6.11 o 
   9   8   7        0.00       26.83     15.52 o 
 -10   9   7        0.83        4.66      9.19 o 
  -9   9   7        0.54        5.88      7.06 o 
  -8   9   7        2.55        7.07      8.15 o 
  -7   9   7        0.55        0.58      5.15 o 
  -6   9   7        4.49        6.22      4.79 o 
  -5   9   7        0.67        0.84      2.63 o 
  -4   9   7        0.71        2.11      3.33 o 
  -3   9   7        6.71        6.82      6.05 o 
  -2   9   7        0.07       -5.79      5.79 o 
  -1   9   7        0.02        4.55      5.46 o 
   0   9   7        0.97        2.56      9.95 o 
   1   9   7        0.33       -5.12      7.42 o 
   2   9   7        0.82       -4.32      5.31 o 
   3   9   7        6.13        3.44      2.99 o 
   4   9   7        0.00       -6.16      6.16 o 
   5   9   7        0.20       -1.01      7.93 o 
   6   9   7        0.08        6.88      5.70 o 
 -22   0   8        0.38        0.05      4.08 o 
 -20   0   8        1.02        5.89      3.62 o 
 -18   0   8        0.00        2.30      1.33 o 
 -16   0   8        0.34        2.50     14.50 o 
 -14   0   8      749.58      837.67     21.19 o 
 -12   0   8       30.98       36.24      3.88 o 
 -10   0   8      396.67      431.96     10.44 o 
  -8   0   8      221.79      210.13      6.83 o 
  -6   0   8     2378.96     2142.05     22.54 o 
  -4   0   8     8652.52     8271.43    124.28 o 
  -2   0   8     7055.03     6625.96     54.63 o 
   0   0   8      730.51      718.87     15.28 o 
   2   0   8     3755.68     3788.38     80.41 o 
   4   0   8      784.25     1013.53     21.74 o 
   6   0   8     3081.06     3283.70     40.78 o 
   8   0   8      192.09      196.32     18.32 o 
  10   0   8      283.13      302.78     20.73 o 
  12   0   8      424.57      386.88     21.14 o 
  14   0   8        0.30        3.87      3.92 o 
  16   0   8        6.82       10.58      6.15 o 
  18   0   8        0.67       -3.11      5.18 o 
 -22   1   8        1.47        7.37      4.28 o 
 -21   1   8        5.81        9.42      3.76 o 
 -20   1   8        0.47        3.37      2.49 o 
 -19   1   8        0.00        1.37      2.47 o 
 -18   1   8       63.23       69.32      7.58 o 
 -17   1   8       14.16       16.83      2.78 o 
 -16   1   8       54.66       58.54      4.52 o 
 -15   1   8       29.91       33.46      4.32 o 
 -14   1   8      222.03      184.77      9.08 o 
 -13   1   8      380.76      360.64     16.33 o 
 -12   1   8      218.17      224.52     10.66 o 
 -11   1   8        4.11        3.52      1.23 o 
 -10   1   8      206.81      228.90      8.45 o 
  -9   1   8      183.10      208.67      7.10 o 
  -8   1   8       94.49       72.84      4.03 o 
  -7   1   8      582.95      508.72      7.76 o 
  -6   1   8      188.28      143.24      4.91 o 
  -5   1   8     2166.58     2123.17     19.20 o 
  -4   1   8      797.17      837.37     13.57 o 
  -3   1   8      158.45      197.34      7.37 o 
  -2   1   8     1240.24     1272.40     20.09 o 
  -1   1   8     1247.84     1243.16     18.82 o 
   0   1   8        3.34        3.04      1.31 o 
   1   1   8      231.79      262.37     12.88 o 
   2   1   8      269.90      267.96      7.81 o 
   3   1   8      848.04      859.10     15.69 o 
   4   1   8       97.84      113.98      6.92 o 
   5   1   8      462.69      470.77     17.75 o 
   6   1   8       11.26       11.13      2.58 o 
   7   1   8      178.78      162.83     11.16 o 
   8   1   8      124.64      137.57     11.41 o 
   9   1   8        9.10        1.78      4.27 o 
  10   1   8       25.69       38.63      6.25 o 
  11   1   8        9.88        2.94      2.03 o 
  12   1   8        0.11       -0.76      2.20 o 
  13   1   8        1.26        7.52      3.17 o 
  14   1   8        7.01        9.16      5.54 o 
  15   1   8        5.59        4.10      7.26 o 
  16   1   8        1.21        2.79      5.50 o 
  17   1   8        4.16        4.97      3.81 o 
  18   1   8        0.73        1.84      3.22 o 
 -22   2   8        3.50        6.39      8.35 o 
 -21   2   8        1.47       -3.10      8.64 o 
 -20   2   8        0.23        0.31      3.40 o 
 -19   2   8        0.01        0.90      2.26 o 
 -18   2   8        0.02       -0.73      1.47 o 
 -17   2   8       27.60       35.29      5.22 o 
 -16   2   8       27.61       54.16      6.68 o 
 -15   2   8       44.56       51.06      6.23 o 
 -14   2   8        4.52        1.15      1.68 o 
 -13   2   8       94.39      121.61      8.92 o 
 -12   2   8       91.02      120.25      8.62 o 
 -11   2   8      183.58      214.80     11.14 o 
 -10   2   8       44.09       33.52      3.68 o 
  -9   2   8       10.49        9.01      1.81 o 
  -8   2   8        0.04        0.77      0.58 o 
  -7   2   8       31.73       51.25      3.68 o 
  -6   2   8       26.21       15.83      1.77 o 
  -5   2   8     1586.60     1509.47     24.22 o 
  -4   2   8      626.38      707.54     16.38 o 
  -3   2   8       84.02       85.54      5.54 o 
  -2   2   8      338.90      325.40     10.58 o 
  -1   2   8     1043.97     1115.72     35.29 o 
   0   2   8     2266.17     2415.34     43.82 o 
   1   2   8      371.98      312.80     16.02 o 
   2   2   8       18.31        6.62      1.95 o 
   3   2   8      976.05     1179.00     32.37 o 
   4   2   8      471.52      574.80     13.28 o 
   5   2   8     1733.49     1832.49     29.10 o 
   6   2   8        4.07       15.16      3.15 o 
   7   2   8        1.93        8.41      4.30 o 
   8   2   8       81.30       72.14     15.95 o 
   9   2   8       16.20       10.62      5.78 o 
  10   2   8       85.71       59.96     10.37 o 
  11   2   8      367.81      348.60     25.76 o 
  12   2   8       10.39       13.99      5.88 o 
  13   2   8        0.42        1.93      3.98 o 
  14   2   8        5.58        2.75      6.15 o 
  15   2   8       25.02       36.06      8.66 o 
  16   2   8        0.13        0.11      4.52 o 
  17   2   8        0.00        1.18      2.87 o 
 -22   3   8        0.17       -5.59      5.59 o 
 -21   3   8        0.15        2.60      2.64 o 
 -20   3   8        6.51        8.19      3.43 o 
 -19   3   8        4.05        5.63      3.44 o 
 -18   3   8        2.06        0.69      2.80 o 
 -17   3   8        1.36        3.30      2.63 o 
 -16   3   8       22.37       18.99      4.99 o 
 -15   3   8       34.58       43.66      7.63 o 
 -14   3   8       13.76        7.69      3.06 o 
 -13   3   8      118.69      119.22     12.40 o 
 -12   3   8       65.76       72.84      9.31 o 
 -11   3   8      114.80      110.87     12.77 o 
 -10   3   8       20.95       28.42      5.18 o 
  -9   3   8       10.63       11.72      2.45 o 
  -8   3   8        4.06        7.27      1.18 o 
  -7   3   8      739.08      819.53     18.69 o 
  -6   3   8      497.90      415.93     10.65 o 
  -5   3   8        6.37        3.85      0.94 o 
  -4   3   8        0.37        1.03      0.93 o 
  -3   3   8      110.01      123.68      7.67 o 
  -2   3   8      916.41      856.58     23.27 o 
  -1   3   8       34.51       21.37      4.15 o 
   0   3   8      588.45      702.78     30.64 o 
   1   3   8     1217.07     1310.76     42.48 o 
   2   3   8        2.30        9.02      3.39 o 
   3   3   8      371.59      339.80     18.37 o 
   4   3   8       17.99       13.60      2.79 o 
   5   3   8       10.68        9.95      2.32 o 
   6   3   8       14.83       17.78      3.23 o 
   7   3   8       34.75       33.63      5.45 o 
   8   3   8        1.21       -1.37      2.21 o 
   9   3   8        6.94        9.48      3.02 o 
  10   3   8       65.18       77.56      9.79 o 
  11   3   8       22.73       19.13     12.81 o 
  12   3   8        1.61        2.11      5.56 o 
  13   3   8        0.13        5.99      3.94 o 
  14   3   8        2.95       -2.07     11.01 o 
  15   3   8        7.37        9.30      7.24 o 
  16   3   8        5.59       -2.71      4.34 o 
  17   3   8        0.16        1.77      2.60 o 
 -21   4   8        0.30        3.25      3.85 o 
 -20   4   8        0.63        1.80      3.81 o 
 -19   4   8        1.90        1.82      2.62 o 
 -18   4   8        0.00       -1.78      2.95 o 
 -17   4   8       33.10       41.77     11.06 o 
 -16   4   8        3.84        5.59      3.12 o 
 -15   4   8        0.81        9.32      5.74 o 
 -14   4   8       11.57        3.52      8.69 o 
 -13   4   8       22.70       24.33      9.98 o 
 -12   4   8       28.58       58.40     15.19 o 
 -11   4   8        4.51        4.02      1.55 o 
 -10   4   8       60.17       58.51      5.87 o 
  -9   4   8       54.89       54.85      5.28 o 
  -8   4   8       36.87       42.50      4.62 o 
  -7   4   8      148.53      163.88      8.34 o 
  -6   4   8        0.10        0.14      1.10 o 
  -5   4   8      463.10      401.34     10.82 o 
  -4   4   8      119.26      135.41      6.61 o 
  -3   4   8     1223.94     1382.94     28.23 o 
  -2   4   8        0.11        1.06      1.14 o 
  -1   4   8      386.84      377.38     24.27 o 
   0   4   8      156.91      149.47     12.62 o 
   1   4   8       41.01       45.19      8.73 o 
   2   4   8      122.84      129.93     14.81 o 
   3   4   8        1.40        3.25      2.82 o 
   4   4   8        3.73        4.66      7.26 o 
   5   4   8      300.68      329.04     25.71 o 
   6   4   8        0.26        0.26      1.21 o 
   7   4   8        0.02       -3.42      4.18 o 
   8   4   8       16.01       15.74     15.45 o 
   9   4   8      226.12      195.36     26.07 o 
  10   4   8        6.18        0.44      6.46 o 
  11   4   8        1.69        4.71      4.76 o 
  12   4   8       11.39       13.77      4.49 o 
  13   4   8       17.98       37.74      7.70 o 
  14   4   8       10.47        7.62      5.52 o 
  15   4   8       12.72        6.86      4.26 o 
  16   4   8        0.26        2.15      2.37 o 
 -20   5   8        0.43       -4.28     11.90 o 
 -19   5   8        1.13        1.99      4.19 o 
 -18   5   8        5.20        9.01      6.35 o 
 -17   5   8        0.01       13.71      7.81 o 
 -16   5   8       18.18       16.55      7.46 o 
 -15   5   8       25.00       37.27     12.62 o 
 -14   5   8        4.36        9.16      7.02 o 
 -13   5   8        3.41       19.50     10.35 o 
 -12   5   8        3.54        8.91      5.01 o 
 -11   5   8      109.25      115.68     10.74 o 
 -10   5   8       71.95       66.73      7.54 o 
  -9   5   8      122.13      140.48     11.58 o 
  -8   5   8      154.57      171.35     13.64 o 
  -7   5   8      116.95      135.27     15.86 o 
  -6   5   8       12.74        7.46      2.67 o 
  -5   5   8        1.48        2.91      2.58 o 
  -4   5   8      138.06      149.14     22.37 o 
  -3   5   8        0.00       -5.55      5.82 o 
  -2   5   8        6.35        6.49      4.08 o 
  -1   5   8      141.10      158.91     16.07 o 
   0   5   8       95.60      115.78     14.36 o 
   1   5   8        1.66        1.47      2.40 o 
   2   5   8        1.67        0.89      2.93 o 
   3   5   8       41.30       44.15      9.34 o 
   4   5   8        2.65        4.79      4.64 o 
   5   5   8       23.12       27.04     10.78 o 
   6   5   8        0.30        0.30      4.40 o 
   7   5   8        1.35        3.10      3.96 o 
   8   5   8        3.86       13.34      8.92 o 
   9   5   8       28.12       47.56     17.00 o 
  10   5   8       13.25       18.30      7.36 o 
  11   5   8        7.94        7.46      7.88 o 
  12   5   8       15.97       30.13      9.67 o 
  13   5   8        2.42      -12.10     12.10 o 
  14   5   8        0.00      -10.26     10.26 o 
  15   5   8        2.93        1.22      4.96 o 
 -18   6   8        0.01       -5.89      5.89 o 
 -17   6   8        3.27        1.82      6.24 o 
 -16   6   8        0.00        5.79      6.89 o 
 -15   6   8       10.33       23.51     11.81 o 
 -14   6   8       25.58       39.45     15.60 o 
 -13   6   8        1.62       12.64      8.32 o 
 -12   6   8        0.48       -7.56      7.56 o 
 -11   6   8        4.52        2.08      2.02 o 
 -10   6   8       13.42       12.07      3.93 o 
  -9   6   8       70.88       86.04     10.69 o 
  -8   6   8       14.03        8.21      6.12 o 
  -7   6   8       26.19       42.58     14.06 o 
  -6   6   8        0.37       -1.01      6.08 o 
  -5   6   8       43.77       50.14      8.90 o 
  -4   6   8        0.13        0.29      2.79 o 
  -3   6   8      145.19      156.50     16.57 o 
  -2   6   8        1.69       -2.53      2.53 o 
  -1   6   8        0.29        2.70      3.09 o 
   0   6   8        9.05        3.59      3.34 o 
   1   6   8       22.67       24.62      4.54 o 
   2   6   8      149.30      131.80     11.08 o 
   3   6   8       30.61       28.85      7.59 o 
   4   6   8        7.71        1.36      7.43 o 
   5   6   8        7.59       16.61      6.74 o 
   6   6   8        0.25       -0.91      3.10 o 
   7   6   8       67.73      100.98     24.31 o 
   8   6   8       80.51       91.40     24.12 o 
   9   6   8        0.81        6.94      4.40 o 
  10   6   8        0.00        5.14      4.64 o 
  11   6   8        2.27        7.48      3.74 o 
  12   6   8        6.97        4.88      3.22 o 
  13   6   8        1.90        3.79      6.23 o 
 -16   7   8        0.43       -4.84      6.17 o 
 -15   7   8        0.20        3.24      4.59 o 
 -14   7   8        3.68       -2.99      5.27 o 
 -13   7   8        5.52        1.84      4.98 o 
 -12   7   8        0.23       -9.78      9.78 o 
 -11   7   8        0.32       -8.34      8.34 o 
 -10   7   8        4.45       -8.22      8.22 o 
  -9   7   8       34.04       39.26      8.26 o 
  -8   7   8        1.13       -1.70      3.13 o 
  -7   7   8        1.22       -2.11      6.13 o 
  -6   7   8       14.59       12.92      9.53 o 
  -5   7   8       22.28       15.35      5.45 o 
  -4   7   8        1.08       -2.23      8.58 o 
  -3   7   8        1.06       -0.19      2.77 o 
  -2   7   8        8.80       14.11      5.57 o 
  -1   7   8        5.16        6.73      5.39 o 
   0   7   8       16.21       19.41      7.07 o 
   1   7   8       46.10       43.43      9.98 o 
   2   7   8        8.01        8.15     11.04 o 
   3   7   8       35.06       35.13      5.93 o 
   4   7   8       29.27       22.32      5.41 o 
   5   7   8        8.65        3.45      5.21 o 
   6   7   8        0.12        0.09      2.15 o 
   7   7   8        2.14       -0.45      5.80 o 
   8   7   8        6.21       16.99      5.92 o 
   9   7   8        2.69        2.65      3.61 o 
  10   7   8        0.12        1.08     13.88 o 
  11   7   8        3.38        5.79      4.63 o 
 -14   8   8        1.01        5.45      8.25 o 
 -13   8   8        0.84       -8.46      8.46 o 
 -12   8   8        0.08      -10.15     10.15 o 
 -11   8   8        0.05        3.33      6.29 o 
 -10   8   8        4.47        0.11      4.74 o 
  -9   8   8        3.61        8.60      6.99 o 
  -8   8   8        1.45        7.87      4.85 o 
  -7   8   8        2.71        2.43      2.63 o 
  -6   8   8        6.33        5.74      5.74 o 
  -5   8   8       11.81       16.25      6.14 o 
  -4   8   8       15.04       21.54      6.75 o 
  -3   8   8        0.40       -2.34      3.28 o 
  -2   8   8       18.62       14.79      6.66 o 
  -1   8   8       11.47        9.76      5.58 o 
   0   8   8        1.07        2.82      2.37 o 
   1   8   8        7.65       10.18      6.50 o 
   2   8   8        1.43       -0.37      3.19 o 
   3   8   8        1.82       10.86      6.42 o 
   4   8   8        0.75        2.87     10.60 o 
   5   8   8        0.33        1.24      3.38 o 
   6   8   8       10.25        5.84      4.89 o 
   7   8   8        2.09        2.57      3.88 o 
   8   8   8        2.67        1.61      4.70 o 
   9   8   8        0.01       17.45     11.01 o 
 -10   9   8        2.12       13.03     11.52 o 
  -9   9   8        0.12        1.61      9.32 o 
  -8   9   8        0.87        4.38      7.66 o 
  -7   9   8        2.78        5.74      6.21 o 
  -6   9   8        1.57        7.87      5.12 o 
  -5   9   8        5.16       11.25      4.38 o 
  -4   9   8        8.83        2.49      6.93 o 
  -3   9   8        0.60       -0.62      4.36 o 
  -2   9   8        6.16       14.97      8.36 o 
  -1   9   8        4.78        1.76      4.93 o 
   0   9   8        1.09        0.31      5.47 o 
   1   9   8        0.01       -1.81     15.45 o 
   2   9   8        0.04        4.27      3.54 o 
   3   9   8        3.79        6.54      7.13 o 
   4   9   8        0.25       -2.82      4.94 o 
   5   9   8        0.05       -1.88      3.63 o 
 -23   0   9        1.23        1.87      7.08 o 
 -21   0   9        4.21        4.13      8.11 o 
 -19   0   9        3.97        2.05      3.89 o 
 -17   0   9       69.64       47.88      6.58 o 
 -15   0   9      145.38      125.50      7.15 o 
 -13   0   9      156.34      146.28      7.63 o 
 -11   0   9      499.43      506.84     16.23 o 
  -9   0   9      156.27      196.79      6.92 o 
  -7   0   9       73.00      104.00      5.77 o 
  -5   0   9       16.06       17.10      3.26 o 
  -3   0   9     2948.39     3109.73     39.94 o 
  -1   0   9     1559.28     1314.87     21.93 o 
   1   0   9     2119.22     2321.19     48.45 o 
   3   0   9      898.47      943.79     42.02 o 
   5   0   9       39.06       35.60      8.21 o 
   7   0   9        2.15       -1.74      3.06 o 
   9   0   9      293.07      266.96     22.48 o 
  11   0   9     1046.54      995.29     71.28 o 
  13   0   9       26.69       24.66      7.66 o 
  15   0   9        8.19       11.36      9.63 o 
  17   0   9        2.44        3.49      5.90 o 
 -22   1   9        0.40       -0.58      3.64 o 
 -21   1   9        0.28        1.65      6.00 o 
 -20   1   9        1.63       -0.21      9.17 o 
 -19   1   9        4.08        2.66      2.45 o 
 -18   1   9        4.91        5.71      2.28 o 
 -17   1   9      111.90      121.56     10.75 o 
 -16   1   9       11.39       17.79      3.88 o 
 -15   1   9      167.40      191.84     12.69 o 
 -14   1   9      291.52      319.33     17.16 o 
 -13   1   9       35.38       43.11      5.65 o 
 -12   1   9      169.51      178.18      8.38 o 
 -11   1   9      399.26      351.15     10.36 o 
 -10   1   9        5.92        5.97      1.17 o 
  -9   1   9      533.68      591.59     12.17 o 
  -8   1   9      262.78      310.09      7.03 o 
  -7   1   9       55.31       44.08      2.62 o 
  -6   1   9      430.47      538.86     10.01 o 
  -5   1   9     2755.97     2746.27     22.07 o 
  -4   1   9      546.42      621.82     11.26 o 
  -3   1   9     1824.87     1910.54     24.15 o 
  -2   1   9     1288.32     1347.05     21.51 o 
  -1   1   9     2481.69     2443.99     62.11 o 
   0   1   9       99.26      101.49      8.32 o 
   1   1   9      113.15      129.93      9.66 o 
   2   1   9      912.94      912.91     34.26 o 
   3   1   9       29.99       29.80      2.95 o 
   4   1   9      303.14      280.67     10.99 o 
   5   1   9      127.40      143.25      9.94 o 
   6   1   9       80.58       77.80      7.72 o 
   7   1   9      174.85      177.70     10.18 o 
   8   1   9       11.41       17.73      3.47 o 
   9   1   9       34.12       33.16      5.59 o 
  10   1   9        4.95        7.13      3.53 o 
  11   1   9        1.56        0.25      3.04 o 
  12   1   9        3.62        1.64     11.64 o 
  13   1   9        7.06        7.53      4.03 o 
  14   1   9        1.46        2.42      4.04 o 
  15   1   9        2.50        2.31      7.94 o 
  16   1   9        0.04       -3.83     10.50 o 
  17   1   9        1.62        3.91      6.14 o 
 -22   2   9        0.32       13.99     12.05 o 
 -21   2   9        0.11       -1.29      4.71 o 
 -20   2   9        8.05        8.75      2.81 o 
 -19   2   9        1.10        1.10      2.50 o 
 -18   2   9        0.15       -1.87      4.07 o 
 -17   2   9       13.50       24.64      4.80 o 
 -16   2   9        0.08       -2.41      2.41 o 
 -15   2   9       92.68      121.80     10.79 o 
 -14   2   9       14.20       10.96      3.14 o 
 -13   2   9       43.21       53.08      5.66 o 
 -12   2   9        0.91       -1.82      1.82 o 
 -11   2   9        0.93        1.10      2.02 o 
 -10   2   9       33.81       28.72      3.38 o 
  -9   2   9      313.72      311.09      9.98 o 
  -8   2   9       33.72       40.59      2.76 o 
  -7   2   9        2.83        7.01      1.01 o 
  -6   2   9      599.35      518.11     14.26 o 
  -5   2   9       64.05       83.24      6.02 o 
  -4   2   9      147.74      131.11      7.51 o 
  -3   2   9      567.35      496.12     13.67 o 
  -2   2   9       73.43       54.53      4.30 o 
  -1   2   9     1115.53     1156.08     26.89 o 
   0   2   9       40.61       50.22      6.40 o 
   1   2   9       84.40       98.98      7.65 o 
   2   2   9     1233.94     1377.99     28.71 o 
   3   2   9      221.94      170.83     11.34 o 
   4   2   9        2.34        1.61      0.97 o 
   5   2   9       66.97       45.84      7.93 o 
   6   2   9        6.68        9.60      4.18 o 
   7   2   9      420.83      440.78     32.20 o 
   8   2   9        9.43        2.66      2.48 o 
   9   2   9       64.30       60.19     15.70 o 
  10   2   9      520.00      497.95     23.85 o 
  11   2   9       29.01       26.58      6.71 o 
  12   2   9       72.94       77.78     20.73 o 
  13   2   9       60.38       63.17     11.65 o 
  14   2   9       11.82        5.06      7.22 o 
  15   2   9        5.00       14.23      6.73 o 
  16   2   9        0.85        0.05      6.48 o 
  17   2   9        0.45        3.30      3.43 o 
 -22   3   9        0.00        5.30      9.33 o 
 -21   3   9        4.78       29.24     15.71 o 
 -20   3   9        0.13        7.59      5.51 o 
 -19   3   9       11.17       24.40     12.79 o 
 -18   3   9        0.19       -0.56     11.02 o 
 -17   3   9       10.31       -0.04      7.18 o 
 -16   3   9       14.41        8.60     11.51 o 
 -15   3   9       90.63      113.72     12.42 o 
 -14   3   9       80.86       77.68     10.08 o 
 -13   3   9       26.18       22.32      5.11 o 
 -12   3   9       89.83       71.78      9.19 o 
 -11   3   9       26.08       19.03      5.15 o 
 -10   3   9       72.09       50.63      7.05 o 
  -9   3   9       13.63        7.39      1.83 o 
  -8   3   9        0.57        1.19      0.83 o 
  -7   3   9      837.11      860.69     16.54 o 
  -6   3   9      806.09      954.84     16.79 o 
  -5   3   9      178.16      139.93      7.27 o 
  -4   3   9      424.82      452.25     13.24 o 
  -3   3   9      332.02      420.53     12.92 o 
  -2   3   9      731.44      740.41     20.01 o 
  -1   3   9       43.76       68.09      8.11 o 
   0   3   9      357.93      493.79     22.33 o 
   1   3   9      196.03      182.11     16.53 o 
   2   3   9        2.02        1.13      1.76 o 
   3   3   9       26.15       48.76      7.55 o 
   4   3   9       93.51       89.77      9.53 o 
   5   3   9        0.04        2.16      1.73 o 
   6   3   9       12.43       33.56      5.06 o 
   7   3   9       46.45       48.10      7.46 o 
   8   3   9       10.84       13.01      3.86 o 
   9   3   9        2.67        2.12      2.40 o 
  10   3   9       13.01       13.00      6.05 o 
  11   3   9       20.91       23.40      7.55 o 
  12   3   9        3.70        6.86      4.21 o 
  13   3   9       18.73       40.08     10.91 o 
  14   3   9        2.40        2.83      4.49 o 
  15   3   9        0.96        2.22      3.67 o 
  16   3   9        2.75        1.24      3.35 o 
 -21   4   9        0.87       -1.08      5.02 o 
 -20   4   9        0.33        1.96      3.50 o 
 -19   4   9        0.57       -1.35      2.61 o 
 -18   4   9        0.64        1.98      4.26 o 
 -17   4   9        5.08       11.02      5.08 o 
 -16   4   9        1.53       11.29      5.99 o 
 -15   4   9       52.47       69.81     13.23 o 
 -14   4   9       24.80        8.18     10.85 o 
 -13   4   9      153.02      171.38     25.09 o 
 -12   4   9        2.19        1.05      4.68 o 
 -11   4   9       36.73       37.78      5.23 o 
 -10   4   9        7.15        4.35      2.94 o 
  -9   4   9        2.90        1.59      1.29 o 
  -8   4   9       23.07       20.95      3.59 o 
  -7   4   9      101.75       78.42      7.37 o 
  -6   4   9        3.14        2.37      1.60 o 
  -5   4   9       64.19       56.39      5.07 o 
  -4   4   9      183.32      175.56     14.76 o 
  -3   4   9        2.46        4.08      4.43 o 
  -2   4   9      773.35      818.04     50.67 o 
  -1   4   9      204.36      206.44     25.47 o 
   0   4   9      231.42      242.31     21.48 o 
   1   4   9       38.51       55.39     13.25 o 
   2   4   9       17.78        8.80      4.87 o 
   3   4   9      527.49      559.14     32.58 o 
   4   4   9       40.26       50.50     10.23 o 
   5   4   9       93.92       95.36      8.83 o 
   6   4   9       98.96       90.48      8.79 o 
   7   4   9       42.62       43.60     10.26 o 
   8   4   9      384.52      417.47     22.47 o 
   9   4   9       52.22       27.18     11.18 o 
  10   4   9        1.13        5.65      3.89 o 
  11   4   9       17.55       15.55      6.94 o 
  12   4   9       76.54       83.85     15.76 o 
  13   4   9        1.10       -2.69      3.42 o 
  14   4   9        0.04       -2.55      3.58 o 
  15   4   9        1.27       -0.27      2.84 o 
 -20   5   9        0.94        2.41      4.03 o 
 -19   5   9        1.32        6.55      5.25 o 
 -18   5   9        1.55        6.01      5.87 o 
 -17   5   9        1.38        3.68      4.51 o 
 -16   5   9       29.30       41.12     11.62 o 
 -15   5   9        0.34        2.25      4.69 o 
 -14   5   9       20.93       10.69      7.43 o 
 -13   5   9        1.94       -6.86      6.93 o 
 -12   5   9      121.31      106.28     21.11 o 
 -11   5   9       16.60       21.27      4.63 o 
 -10   5   9      149.50      168.37     11.62 o 
  -9   5   9      105.60       96.57      9.60 o 
  -8   5   9      118.27      108.84     11.14 o 
  -7   5   9       23.05       29.91      6.01 o 
  -6   5   9       35.38       35.72      5.77 o 
  -5   5   9        8.72       -3.45      4.39 o 
  -4   5   9        1.44        7.52      5.72 o 
  -3   5   9       40.97       44.04      9.90 o 
  -2   5   9        0.34        2.05      2.48 o 
  -1   5   9       60.38       65.02     10.72 o 
   0   5   9      247.88      243.69     26.39 o 
   1   5   9       16.42       12.35      7.05 o 
   2   5   9      397.72      445.96     29.88 o 
   3   5   9       67.49       69.04     12.17 o 
   4   5   9      175.35      159.27     18.81 o 
   5   5   9       54.44       56.56     16.52 o 
   6   5   9       56.20       51.57      7.52 o 
   7   5   9       24.69       23.77      5.17 o 
   8   5   9        5.37        0.78      4.56 o 
   9   5   9       23.39       31.18     14.41 o 
  10   5   9        3.01        4.52      3.47 o 
  11   5   9        0.10        2.12      3.57 o 
  12   5   9        6.16       -7.42      8.26 o 
  13   5   9       10.45        3.07     14.38 o 
  14   5   9        0.43        0.92      7.32 o 
 -18   6   9        4.45        9.26      7.32 o 
 -17   6   9        0.27        1.30      2.99 o 
 -16   6   9        7.89        7.80      7.07 o 
 -15   6   9        0.39        8.00      7.68 o 
 -14   6   9        3.33      -10.36     10.36 o 
 -13   6   9       17.64       10.98      8.17 o 
 -12   6   9        0.10       -7.94      9.15 o 
 -11   6   9        0.01       -2.48      2.48 o 
 -10   6   9        0.43        4.08      3.95 o 
  -9   6   9        1.68        1.60      2.59 o 
  -8   6   9       44.19       59.35     16.18 o 
  -7   6   9       14.42       10.02      5.82 o 
  -6   6   9       60.89       84.36     19.16 o 
  -5   6   9        0.81        0.74      1.75 o 
  -4   6   9      208.64      223.95     19.80 o 
  -3   6   9       25.51       27.12      7.42 o 
  -2   6   9       14.51       24.64      6.28 o 
  -1   6   9       60.04       69.05     11.52 o 
   0   6   9        0.20        1.43      1.93 o 
   1   6   9       45.19       38.86      9.05 o 
   2   6   9        9.61        9.94      5.34 o 
   3   6   9       22.70       25.77      7.83 o 
   4   6   9       31.49       36.61      9.29 o 
   5   6   9        5.29        1.07      4.82 o 
   6   6   9       93.92      108.86     25.33 o 
   7   6   9       35.79       41.96     16.12 o 
   8   6   9        0.09       -3.94      6.10 o 
   9   6   9        5.41        4.79      5.05 o 
  10   6   9        8.63      -10.16     10.16 o 
  11   6   9        1.71       -7.90      8.28 o 
  12   6   9        6.66       21.44      9.54 o 
  13   6   9        1.54       11.07      6.82 o 
 -16   7   9        1.15        9.87      8.22 o 
 -15   7   9        0.00        2.39      4.78 o 
 -14   7   9        1.56       -5.45      6.45 o 
 -13   7   9        0.33       -8.10      8.10 o 
 -12   7   9        0.07        0.55      3.66 o 
 -11   7   9        0.01       -3.82      4.48 o 
 -10   7   9       44.93       61.43     18.74 o 
  -9   7   9        5.54       12.82      4.51 o 
  -8   7   9        3.71       10.71      6.55 o 
  -7   7   9        3.59        6.18      4.07 o 
  -6   7   9        0.03       -1.86      2.49 o 
  -5   7   9        2.76        6.50      3.71 o 
  -4   7   9        7.92        2.87      8.75 o 
  -3   7   9        2.13       -2.10     11.20 o 
  -2   7   9        9.18       10.12      5.78 o 
  -1   7   9       36.60       38.69     10.41 o 
   0   7   9       38.39       58.67     11.87 o 
   1   7   9        0.22        0.03      3.49 o 
   2   7   9        0.06       -2.97      2.97 o 
   3   7   9        0.06        3.50     13.00 o 
   4   7   9        1.41       -4.66      4.66 o 
   5   7   9        0.34       -0.02      4.02 o 
   6   7   9        1.50        2.01      3.64 o 
   7   7   9        1.98       -4.21      4.21 o 
   8   7   9        6.41       10.41      4.88 o 
   9   7   9        0.00       -2.52      9.86 o 
  10   7   9        3.43       -9.95      9.95 o 
  11   7   9        0.55        9.69     11.19 o 
 -13   8   9        0.29        5.50      7.62 o 
 -12   8   9        0.56       12.05     11.49 o 
 -11   8   9        0.24        0.46      5.36 o 
 -10   8   9        6.05        4.10      9.71 o 
  -9   8   9        0.32        0.22      4.31 o 
  -8   8   9        2.61        1.51      3.70 o 
  -7   8   9        0.26        1.30      2.54 o 
  -6   8   9        3.54        3.19      4.56 o 
  -5   8   9       11.66        6.89     14.57 o 
  -4   8   9        1.41        3.24      6.87 o 
  -3   8   9       12.56       12.93      6.23 o 
  -2   8   9        0.54       -1.42      3.24 o 
  -1   8   9        1.49       -4.82      4.82 o 
   0   8   9        2.47        0.77      5.54 o 
   1   8   9        9.26       16.26      7.33 o 
   2   8   9        2.92        3.11      3.86 o 
   3   8   9        2.20        1.77      3.47 o 
   4   8   9        0.01        1.18      7.66 o 
   5   8   9       14.48        3.60      6.91 o 
   6   8   9        7.07        9.85      7.44 o 
   7   8   9        0.12        3.70      5.83 o 
   8   8   9        0.49      -13.81     13.81 o 
  -9   9   9        0.30        1.79      4.25 o 
  -8   9   9        1.61       -2.36      5.02 o 
  -7   9   9        0.46        7.86      7.05 o 
  -6   9   9        0.36       -4.23      6.49 o 
  -5   9   9        0.19       -0.95      3.17 o 
  -4   9   9        1.36        8.00      5.37 o 
  -3   9   9        6.93       11.09      6.74 o 
  -2   9   9        6.45        3.06      4.17 o 
  -1   9   9        4.31       -2.38      3.41 o 
   0   9   9        0.02        0.78      4.97 o 
   1   9   9        0.00        1.42      3.15 o 
   2   9   9        1.73       -2.89     10.21 o 
   3   9   9        0.00       -2.60      3.84 o 
   4   9   9        1.03        0.19      2.58 o 
 -22   0  10        0.31       10.57      6.37 o 
 -20   0  10        0.92       -4.41      4.41 o 
 -18   0  10        0.20       -0.30      2.45 o 
 -16   0  10       18.19       24.86      2.69 o 
 -14   0  10        0.55        0.25      0.86 o 
 -12   0  10      151.32      195.78      7.48 o 
 -10   0  10      411.44      419.97     10.65 o 
  -8   0  10      470.55      504.21     15.72 o 
  -6   0  10      166.03      272.02     12.19 o 
  -4   0  10        5.33        3.38      2.03 o 
  -2   0  10        9.00       20.89      3.40 o 
   0   0  10     2708.12     2947.73     43.59 o 
   2   0  10       46.90       46.29      9.77 o 
   4   0  10        4.50       15.88      5.76 o 
   6   0  10        1.03        0.42      1.69 o 
   8   0  10      165.65      142.19     16.99 o 
  10   0  10      224.71      221.05     17.44 o 
  12   0  10        5.35       -0.91      6.31 o 
  14   0  10        3.10       10.14      9.26 o 
  16   0  10        4.88        6.33      8.84 o 
 -22   1  10        0.85       -1.24      4.58 o 
 -21   1  10        0.13        2.61      5.18 o 
 -20   1  10        1.45       -0.13      6.58 o 
 -19   1  10        3.77        4.82      3.54 o 
 -18   1  10        7.49        7.13      3.10 o 
 -17   1  10        3.96       -0.56      1.38 o 
 -16   1  10       45.70       44.82      4.97 o 
 -15   1  10      145.59      151.83      9.13 o 
 -14   1  10       39.93       26.50      7.18 o 
 -13   1  10      364.12      378.27     12.52 o 
 -12   1  10      359.46      381.79     11.66 o 
 -11   1  10       56.46       62.81      4.59 o 
 -10   1  10        5.86       -0.10      0.99 o 
  -9   1  10        1.36        2.73      0.89 o 
  -8   1  10        0.17        1.10      0.58 o 
  -7   1  10      122.99       92.94      4.64 o 
  -6   1  10     1251.22     1232.92     16.13 o 
  -5   1  10       22.91       14.09      1.72 o 
  -4   1  10     3781.82     3889.07     29.17 o 
  -3   1  10      178.56      163.39     11.02 o 
  -2   1  10     1566.09     1633.67     35.75 o 
  -1   1  10      316.33      269.97     14.40 o 
   0   1  10      102.59       90.75      8.39 o 
   1   1  10       37.91       30.72      5.00 o 
   2   1  10       90.31       72.90      7.99 o 
   3   1  10       87.77       83.51      6.52 o 
   4   1  10      201.33      230.59     11.67 o 
   5   1  10        0.00        0.56      1.08 o 
   6   1  10        2.55        5.83      2.18 o 
   7   1  10      120.89      129.17      8.62 o 
   8   1  10      104.40       94.08      7.59 o 
   9   1  10       50.94       59.51      7.57 o 
  10   1  10        4.63        4.49      1.79 o 
  11   1  10       27.02       30.75      6.09 o 
  12   1  10       39.27       50.61     10.41 o 
  13   1  10        4.72        2.15      9.01 o 
  14   1  10        3.45        4.12      6.87 o 
  15   1  10        3.62       10.13      5.56 o 
  16   1  10        0.08        3.89      4.57 o 
 -22   2  10        0.39        1.23      3.80 o 
 -21   2  10        0.92        1.56      4.63 o 
 -20   2  10        1.42       -1.49      3.95 o 
 -19   2  10        0.06       -0.52      2.77 o 
 -18   2  10        0.05       -1.79      2.23 o 
 -17   2  10        6.87        2.13      2.36 o 
 -16   2  10        8.79       -2.93      2.93 o 
 -15   2  10        5.65        7.16      3.38 o 
 -14   2  10       98.92      110.56      8.88 o 
 -13   2  10      108.97      110.77      8.42 o 
 -12   2  10      736.37      715.04     18.81 o 
 -11   2  10       14.41       23.28      3.03 o 
 -10   2  10       31.08       36.83      3.61 o 
  -9   2  10        1.80        1.17      0.57 o 
  -8   2  10       10.54        7.37      1.37 o 
  -7   2  10        0.19        0.00      0.51 o 
  -6   2  10      209.37      163.94      8.28 o 
  -5   2  10       29.98       33.40      3.92 o 
  -4   2  10      136.64      154.04      8.50 o 
  -3   2  10       30.94       39.44      4.20 o 
  -2   2  10     1333.71     1364.23     24.46 o 
  -1   2  10      208.63      248.92      7.56 o 
   0   2  10      107.60       91.82      4.17 o 
   1   2  10     1084.71     1168.81     27.71 o 
   2   2  10      182.72      170.92     12.01 o 
   3   2  10        3.13        1.57      1.38 o 
   4   2  10       14.52        6.75      2.16 o 
   5   2  10       35.01       27.35      5.37 o 
   6   2  10        5.03       -0.53      2.66 o 
   7   2  10        5.19       -9.32      9.32 o 
   8   2  10        9.58        3.52      2.90 o 
   9   2  10      169.36      162.42     26.42 o 
  10   2  10       12.40        9.10      3.49 o 
  11   2  10        2.00        2.52      2.55 o 
  12   2  10      165.59      195.22     20.30 o 
  13   2  10        5.71        5.39      7.88 o 
  14   2  10        7.44        2.14      4.89 o 
  15   2  10        3.08        2.38      8.61 o 
  16   2  10        0.79        7.44      6.08 o 
 -21   3  10        0.32        1.96      9.21 o 
 -20   3  10        7.31       19.87      7.63 o 
 -19   3  10        0.22       -1.89      7.48 o 
 -18   3  10        8.09        8.96      9.64 o 
 -17   3  10        0.78        0.98      3.28 o 
 -16   3  10       12.05        6.68      7.68 o 
 -15   3  10      198.65      219.22     21.34 o 
 -14   3  10        0.06        1.12      3.16 o 
 -13   3  10      213.40      238.70     14.88 o 
 -12   3  10        9.87        5.98      5.07 o 
 -11   3  10        1.53        1.28      2.64 o 
 -10   3  10      795.53      833.51     28.41 o 
  -9   3  10       17.88       18.34      2.88 o 
  -8   3  10     1021.12     1010.40     17.66 o 
  -7   3  10       31.81       29.20      3.10 o 
  -6   3  10      303.63      303.07     10.93 o 
  -5   3  10      174.15      218.13      9.40 o 
  -4   3  10      423.11      398.21     12.85 o 
  -3   3  10      792.82      877.35     19.05 o 
  -2   3  10        5.10       18.46      3.75 o 
  -1   3  10       90.06       97.41      8.57 o 
   0   3  10       35.35       18.95      4.57 o 
   1   3  10      539.40      519.79     23.95 o 
   2   3  10      302.48      258.63     18.12 o 
   3   3  10      239.34      265.82     17.86 o 
   4   3  10       44.68       35.81      6.63 o 
   5   3  10       12.99        9.76      2.29 o 
   6   3  10      426.19      437.46     17.64 o 
   7   3  10       29.24       20.92      4.64 o 
   8   3  10        4.28       11.32      8.30 o 
   9   3  10        1.00       -2.48      3.02 o 
  10   3  10       25.09       31.15     12.11 o 
  11   3  10        0.20       -1.27      3.64 o 
  12   3  10       16.23       16.98     10.34 o 
  13   3  10        0.58       -0.09      2.90 o 
  14   3  10        7.44        9.88      6.23 o 
  15   3  10        1.09       -4.78      4.78 o 
 -21   4  10        0.42        5.43      7.79 o 
 -20   4  10        1.83        8.38      5.71 o 
 -19   4  10        0.85        0.24      2.84 o 
 -18   4  10        1.46        2.21      2.52 o 
 -17   4  10        5.65       11.59      6.12 o 
 -16   4  10       39.76       38.98      9.64 o 
 -15   4  10       45.81       26.40     11.06 o 
 -14   4  10       28.99       20.73     10.10 o 
 -13   4  10        8.31        3.64      4.63 o 
 -12   4  10       83.97       70.61     15.82 o 
 -11   4  10      135.50      123.21      6.99 o 
 -10   4  10        1.21       -2.89      4.06 o 
  -9   4  10       48.50       40.21      4.47 o 
  -8   4  10       11.08        8.20      2.31 o 
  -7   4  10       74.85       73.40      6.07 o 
  -6   4  10        7.37        2.50      2.72 o 
  -5   4  10       17.26       16.13      4.80 o 
  -4   4  10        0.05       -0.72      2.14 o 
  -3   4  10       37.60       20.11      7.65 o 
  -2   4  10      344.04      334.41     33.52 o 
  -1   4  10       85.33       74.93     10.84 o 
   0   4  10      189.29      161.72     16.75 o 
   1   4  10        1.40        3.61      3.84 o 
   2   4  10      292.56      309.83     24.68 o 
   3   4  10      145.51      166.23     26.37 o 
   4   4  10        5.96        6.49      2.43 o 
   5   4  10       23.11       20.47      4.35 o 
   6   4  10        6.41        2.89      1.75 o 
   7   4  10       49.31       47.91      7.19 o 
   8   4  10       48.39       43.29      7.32 o 
   9   4  10       34.81       34.16      6.51 o 
  10   4  10        0.02       -2.73      3.32 o 
  11   4  10       66.96       90.04     16.03 o 
  12   4  10        6.33       -3.19      8.26 o 
  13   4  10        5.30       -2.18      6.38 o 
  14   4  10       29.54       40.75     12.54 o 
  15   4  10       10.45        1.04      8.05 o 
 -19   5  10        0.76       -1.09     17.29 o 
 -18   5  10        1.57       -1.34      8.38 o 
 -17   5  10        6.09       18.84      7.97 o 
 -16   5  10        2.20       13.08      7.02 o 
 -15   5  10        3.00        6.80      5.36 o 
 -14   5  10        0.29        1.24      3.24 o 
 -13   5  10        1.31        7.22      5.55 o 
 -12   5  10       15.05       16.23      7.76 o 
 -11   5  10       15.60       16.90      3.99 o 
 -10   5  10        3.27       -0.08      7.71 o 
  -9   5  10        0.59        1.22      4.03 o 
  -8   5  10       27.20       29.81      5.92 o 
  -7   5  10        3.12        1.07      2.79 o 
  -6   5  10       13.68       15.49      4.05 o 
  -5   5  10       32.69       28.44      3.65 o 
  -4   5  10       86.65       99.35      7.82 o 
  -3   5  10        4.05        0.78      2.37 o 
  -2   5  10        4.82        0.95      1.90 o 
  -1   5  10      437.22      495.94     30.31 o 
   0   5  10        0.01        0.27      2.51 o 
   1   5  10      396.60      443.63     29.92 o 
   2   5  10        7.05        0.68      3.73 o 
   3   5  10       31.86       27.15      7.58 o 
   4   5  10        0.40       -2.89      5.64 o 
   5   5  10       70.51       53.48     15.65 o 
   6   5  10        0.09       -1.55      6.39 o 
   7   5  10        4.15       -0.89      4.83 o 
   8   5  10       29.28       35.44     14.89 o 
   9   5  10       28.21       55.13     18.67 o 
  10   5  10        0.58       -4.48      4.48 o 
  11   5  10        0.10        0.04     11.50 o 
  12   5  10        1.78       -3.51      6.37 o 
  13   5  10        1.33        4.17      6.40 o 
 -18   6  10        0.77        0.83      4.67 o 
 -17   6  10        5.56       -1.40      7.57 o 
 -16   6  10        1.74       -7.93      7.93 o 
 -15   6  10        0.13       -5.50      5.89 o 
 -14   6  10        1.23        6.50      7.96 o 
 -13   6  10        0.18       -2.99      3.66 o 
 -12   6  10       10.23        9.31      7.78 o 
 -11   6  10        4.54        7.79      6.49 o 
 -10   6  10        0.00        0.62      3.80 o 
  -9   6  10        8.88       15.31      5.20 o 
  -8   6  10        0.01        4.44      5.74 o 
  -7   6  10       21.77       15.08      7.47 o 
  -6   6  10        0.93        1.27      2.43 o 
  -5   6  10       17.10       20.03      5.46 o 
  -4   6  10        0.56       -3.23      3.23 o 
  -3   6  10       81.98      111.25     14.66 o 
  -2   6  10        9.46        3.85      4.74 o 
  -1   6  10       38.26       38.06      8.40 o 
   0   6  10        0.02       -2.80      3.38 o 
   1   6  10       22.62       30.50     11.20 o 
   2   6  10        9.16       11.66      5.73 o 
   3   6  10       15.27       24.43     10.45 o 
   4   6  10       71.14       64.83     12.88 o 
   5   6  10       12.99       11.07      7.89 o 
   6   6  10        0.92       -3.29      5.53 o 
   7   6  10       10.00       24.36     12.47 o 
   8   6  10        2.30        4.02      4.46 o 
   9   6  10        4.62        6.06      8.73 o 
  10   6  10        1.73        9.86      8.57 o 
  11   6  10        1.13        7.24      6.56 o 
  12   6  10        1.09        1.23      5.77 o 
 -16   7  10        0.04        2.87      4.92 o 
 -15   7  10        0.59        4.42      6.66 o 
 -14   7  10        1.47       -9.39      9.39 o 
 -13   7  10        6.72        3.13      6.53 o 
 -12   7  10        0.57       -3.63      5.41 o 
 -11   7  10       39.08       32.11     13.47 o 
 -10   7  10        2.67       11.19     10.66 o 
  -9   7  10       22.39       19.36     11.20 o 
  -8   7  10        2.76        6.48      4.17 o 
  -7   7  10       11.81        3.68      3.00 o 
  -6   7  10        0.19       -0.44      1.86 o 
  -5   7  10       15.16       10.00      5.19 o 
  -4   7  10        0.38       -2.99      4.50 o 
  -3   7  10       21.91       30.45     20.92 o 
  -2   7  10       36.92       53.83     11.15 o 
  -1   7  10       18.32       16.74      6.19 o 
   0   7  10        1.88        6.16      8.35 o 
   1   7  10       12.54       12.34      8.68 o 
   2   7  10        0.09       -1.06      6.49 o 
   3   7  10        8.82        3.59      2.55 o 
   4   7  10        1.61        3.19      7.47 o 
   5   7  10        0.11       -5.11      5.11 o 
   6   7  10        1.11        0.64      4.84 o 
   7   7  10        6.13        0.08      3.19 o 
   8   7  10        0.00       -9.42      9.42 o 
   9   7  10        8.32       -3.74      6.10 o 
  10   7  10        0.32        5.07      8.00 o 
 -13   8  10        0.14       -4.42      6.35 o 
 -12   8  10        0.02       -4.99      6.53 o 
 -11   8  10        2.02       -0.04      4.26 o 
 -10   8  10        0.06        1.54      3.48 o 
  -9   8  10        0.30       10.24      7.20 o 
  -8   8  10        0.78       -2.35      4.34 o 
  -7   8  10       10.25       13.79      5.49 o 
  -6   8  10        0.12        5.31      5.01 o 
  -5   8  10       22.25       24.48     13.81 o 
  -4   8  10        0.32        4.50      3.56 o 
  -3   8  10        6.37        3.34      3.62 o 
  -2   8  10        0.58       -2.31      2.94 o 
  -1   8  10        0.00       -0.78      4.81 o 
   0   8  10        5.29       10.27      6.46 o 
   1   8  10        1.87        3.15      4.14 o 
   2   8  10        2.70        2.72      4.04 o 
   3   8  10        0.27        8.18      6.88 o 
   4   8  10        2.63       -1.58      3.07 o 
   5   8  10       12.21       21.00      7.97 o 
   6   8  10        0.77       16.26     12.34 o 
   7   8  10        0.59        0.05      6.83 o 
  -8   9  10        1.22        7.41      8.38 o 
  -7   9  10        4.63        8.75      8.31 o 
  -6   9  10        1.05        9.95     10.87 o 
  -5   9  10        0.94        2.96      2.66 o 
  -4   9  10        3.97       -0.71      3.28 o 
  -3   9  10        5.27        8.09      4.82 o 
  -2   9  10        4.75       -1.92      3.06 o 
  -1   9  10        1.06       -0.52      3.15 o 
   0   9  10        1.03       30.10     75.92 o 
   1   9  10        1.35       -6.07      6.14 o 
   2   9  10        0.32        3.34      4.04 o 
 -21   0  11        2.27       -2.10      3.44 o 
 -19   0  11        0.01       -0.96      3.77 o 
 -17   0  11       45.21       36.17      5.17 o 
 -15   0  11        0.01       -2.94      3.41 o 
 -13   0  11      501.11      415.71     13.35 o 
 -11   0  11       92.20      109.81      6.93 o 
  -9   0  11        0.58        0.35      1.16 o 
  -7   0  11      350.84      430.46     16.05 o 
  -5   0  11      463.25      672.32     20.54 o 
  -3   0  11      298.01      281.34     22.91 o 
  -1   0  11     1136.20      930.85     24.37 o 
   1   0  11      340.01      393.28     30.74 o 
   3   0  11        0.10        1.33      1.51 o 
   5   0  11       34.22       35.70      7.43 o 
   7   0  11      120.99      118.14     13.14 o 
   9   0  11       29.56       34.85      7.20 o 
  11   0  11       28.60       34.70     14.15 o 
  13   0  11       19.66       15.93      9.29 o 
  15   0  11       13.55       14.59     10.65 o 
 -22   1  11        0.35       -0.20      2.42 o 
 -21   1  11        3.19        0.53      3.13 o 
 -20   1  11        0.02       -0.09      4.07 o 
 -19   1  11        6.19       -5.72      8.96 o 
 -18   1  11        0.09        1.67      3.21 o 
 -17   1  11        0.06       -1.11      1.85 o 
 -16   1  11       13.42       17.85      3.85 o 
 -15   1  11        0.00        0.53      1.68 o 
 -14   1  11       76.48       78.93      5.88 o 
 -13   1  11      269.68      249.34     10.30 o 
 -12   1  11       22.34       20.79      2.76 o 
 -11   1  11      326.69      349.91     11.19 o 
 -10   1  11        2.36        0.18      0.80 o 
  -9   1  11      345.78      311.32      8.80 o 
  -8   1  11        0.60        2.22      0.81 o 
  -7   1  11      654.39      715.14     12.77 o 
  -6   1  11       96.93       75.30      3.96 o 
  -5   1  11     1233.15     1181.60     18.52 o 
  -4   1  11      635.79      597.43     16.01 o 
  -3   1  11      800.64      843.73     25.79 o 
  -2   1  11     3455.17     3651.08     68.34 o 
  -1   1  11        0.67       -2.16      2.31 o 
   0   1  11       51.39       47.72      7.89 o 
   1   1  11        7.71        7.96      1.97 o 
   2   1  11      113.01      114.80      7.69 o 
   3   1  11      503.52      501.70     19.11 o 
   4   1  11        1.66        1.44      2.22 o 
   5   1  11       40.93       45.93      8.70 o 
   6   1  11      113.81      111.65      9.29 o 
   7   1  11       79.23       91.71      7.30 o 
   8   1  11        0.76        0.27      1.43 o 
   9   1  11       45.19       38.49      6.28 o 
  10   1  11       12.87       12.46      4.31 o 
  11   1  11       55.55       81.79     12.70 o 
  12   1  11       23.10       26.58      7.19 o 
  13   1  11        0.31       -3.30      3.46 o 
  14   1  11        2.36        5.49      6.43 o 
  15   1  11        0.44        1.53      4.75 o 
  16   1  11        0.37        0.96      5.82 o 
 -22   2  11        1.43        2.84      7.66 o 
 -21   2  11        0.10        3.71      3.97 o 
 -20   2  11        0.94       -3.12      4.03 o 
 -19   2  11        0.41       -0.38      3.88 o 
 -18   2  11        3.20       -1.72      2.77 o 
 -17   2  11        3.64       -0.88      3.16 o 
 -16   2  11       62.52       68.36      7.01 o 
 -15   2  11      154.25      159.83      9.53 o 
 -14   2  11      246.03      208.50     10.61 o 
 -13   2  11       64.67       71.90      5.98 o 
 -12   2  11       69.20       66.92      5.29 o 
 -11   2  11      156.94      144.91      7.84 o 
 -10   2  11      142.18      148.85      7.30 o 
  -9   2  11       10.17       12.09      1.75 o 
  -8   2  11      277.70      250.97      6.52 o 
  -7   2  11      422.35      439.07     10.73 o 
  -6   2  11        1.46        2.36      1.52 o 
  -5   2  11      169.70      123.78      7.79 o 
  -4   2  11      522.73      601.55     23.70 o 
  -3   2  11        3.16        1.97      1.35 o 
  -2   2  11        7.27        7.12      1.70 o 
  -1   2  11       77.71       84.98      6.38 o 
   0   2  11       17.59       13.14      2.14 o 
   1   2  11      315.00      283.75     16.22 o 
   2   2  11       21.60       41.73      6.20 o 
   3   2  11       71.39       62.43      4.62 o 
   4   2  11       10.87       16.68      2.51 o 
   5   2  11       79.68      103.97      7.75 o 
   6   2  11       26.18       21.82      3.80 o 
   7   2  11        1.68       -0.29      4.52 o 
   8   2  11       15.05        8.38      7.29 o 
   9   2  11       31.35       38.30      8.37 o 
  10   2  11        0.39        0.08      2.42 o 
  11   2  11       63.65       88.37     13.22 o 
  12   2  11        5.54        5.33      3.85 o 
  13   2  11       11.95       14.96      5.73 o 
  14   2  11        0.24        6.64      2.94 o 
  15   2  11        2.18       -4.57      6.19 o 
 -21   3  11        0.00      -10.65     10.65 o 
 -20   3  11        0.00       -1.63      3.30 o 
 -19   3  11        0.80        5.98      3.47 o 
 -18   3  11        1.01       -0.59      2.31 o 
 -17   3  11       12.06       14.73      5.48 o 
 -16   3  11       15.55       29.44      7.33 o 
 -15   3  11        1.09        5.20      3.97 o 
 -14   3  11       55.09       43.86      7.49 o 
 -13   3  11        2.85        0.15      2.49 o 
 -12   3  11        0.81       -0.14      2.55 o 
 -11   3  11       19.56       16.99      4.23 o 
 -10   3  11      115.02      124.29      8.07 o 
  -9   3  11       29.85       31.23      4.22 o 
  -8   3  11       59.54       75.40      5.10 o 
  -7   3  11       97.87      104.72      6.31 o 
  -6   3  11       34.02       46.89      5.42 o 
  -5   3  11      152.53      176.83      9.32 o 
  -4   3  11       85.01       70.27      5.79 o 
  -3   3  11      631.47      565.79     18.48 o 
  -2   3  11      198.06      214.23     18.20 o 
  -1   3  11      249.11      316.39     22.89 o 
   0   3  11     1362.15     1343.28     47.99 o 
   1   3  11      182.85      224.05     28.11 o 
   2   3  11      888.04      854.43     34.18 o 
   3   3  11      316.33      291.59     19.80 o 
   4   3  11       33.16       33.44      5.39 o 
   5   3  11      502.02      492.04     15.76 o 
   6   3  11        0.03        4.25      2.81 o 
   7   3  11       62.66       76.50     18.34 o 
   8   3  11       24.35       15.41      6.83 o 
   9   3  11       60.50       63.66     18.57 o 
  10   3  11        2.26       -1.67      4.08 o 
  11   3  11        6.65       -1.66      7.94 o 
  12   3  11        1.25        4.01      3.63 o 
  13   3  11        5.77        1.38      3.46 o 
  14   3  11        0.02        8.36      6.26 o 
  15   3  11        3.64        4.65      5.33 o 
 -20   4  11        1.36        1.36      8.79 o 
 -19   4  11        0.11       -4.79      8.43 o 
 -18   4  11        1.19        0.94      6.88 o 
 -17   4  11       13.34       20.93     15.66 o 
 -16   4  11       40.04       41.69      9.75 o 
 -15   4  11        1.43        1.25      3.71 o 
 -14   4  11        1.97        0.46     14.20 o 
 -13   4  11       20.41       34.52     11.15 o 
 -12   4  11       63.34       42.33     11.66 o 
 -11   4  11      279.86      272.85     11.64 o 
 -10   4  11      114.15      122.53     21.13 o 
  -9   4  11       36.95       41.67      4.86 o 
  -8   4  11        0.02        2.36      1.44 o 
  -7   4  11        0.69       -1.75      2.20 o 
  -6   4  11      180.77      190.40     10.10 o 
  -5   4  11      122.04      103.94      9.34 o 
  -4   4  11       88.05       81.79     10.71 o 
  -3   4  11       11.46       10.96      6.56 o 
  -2   4  11        9.63        2.85      2.75 o 
  -1   4  11      144.57      192.07     22.16 o 
   0   4  11       13.35       13.02      5.76 o 
   1   4  11        2.81        7.52      2.87 o 
   2   4  11       67.42       84.21     18.60 o 
   3   4  11        6.07        2.83      2.30 o 
   4   4  11       88.39       85.95      9.43 o 
   5   4  11        7.95        7.11      3.01 o 
   6   4  11        0.46       -1.07      1.59 o 
   7   4  11       23.70       12.97      3.81 o 
   8   4  11        6.77        9.68      5.00 o 
   9   4  11        0.13       -9.56     11.22 o 
  10   4  11       23.59       21.39      8.65 o 
  11   4  11        1.95        2.32      3.65 o 
  12   4  11        1.03        2.82      6.36 o 
  13   4  11       21.36       16.27      8.98 o 
  14   4  11        6.87        2.31     11.89 o 
 -19   5  11        1.85       -1.74      9.30 o 
 -18   5  11        2.42        1.45      7.23 o 
 -17   5  11        0.30       13.48      7.12 o 
 -16   5  11        8.24       16.95      8.12 o 
 -15   5  11        4.08        5.02      2.41 o 
 -14   5  11       13.14       19.84      9.72 o 
 -13   5  11       15.67        9.94      6.70 o 
 -12   5  11       22.68       31.77     11.58 o 
 -11   5  11        1.21       -0.42      4.64 o 
 -10   5  11       29.15       37.01      5.20 o 
  -9   5  11      337.97      342.35     19.14 o 
  -8   5  11       16.65       10.18      5.54 o 
  -7   5  11        8.70        7.63      2.23 o 
  -6   5  11       70.32       77.54      8.60 o 
  -5   5  11        1.74       -1.04      1.55 o 
  -4   5  11        1.61        2.43      1.69 o 
  -3   5  11        7.92        9.34      7.13 o 
  -2   5  11      261.13      280.33     23.23 o 
  -1   5  11       90.68      121.21     15.60 o 
   0   5  11       55.74       62.76     11.58 o 
   1   5  11        5.28        4.88      7.46 o 
   2   5  11        0.02       -2.43      4.44 o 
   3   5  11        1.49       -0.99      3.37 o 
   4   5  11       11.93       18.47      9.48 o 
   5   5  11        2.52        3.39      2.33 o 
   6   5  11        0.03       -1.19      1.19 o 
   7   5  11       25.24       10.68      5.31 o 
   8   5  11        7.45       12.09      8.55 o 
   9   5  11        7.98        0.66      3.87 o 
  10   5  11        1.51       -2.26      6.10 o 
  11   5  11        3.43       24.29     15.35 o 
  12   5  11        2.32       -6.40      8.00 o 
  13   5  11        0.86      -10.87     10.87 o 
 -18   6  11        6.38       15.51     11.24 o 
 -17   6  11        7.98        5.51      4.15 o 
 -16   6  11        0.00        1.83      4.21 o 
 -15   6  11        0.23       -3.35      4.85 o 
 -14   6  11        0.00       11.62      8.08 o 
 -13   6  11        0.69        2.29      5.19 o 
 -12   6  11        2.43       -8.21      8.21 o 
 -11   6  11       46.61       55.16     16.42 o 
 -10   6  11        6.36        6.76      4.45 o 
  -9   6  11       16.63       17.86      4.53 o 
  -8   6  11       10.49        9.08      5.90 o 
  -7   6  11        8.34        5.76      5.52 o 
  -6   6  11        1.51        1.22      7.60 o 
  -5   6  11        8.58        3.33      2.22 o 
  -4   6  11       65.42       62.40     11.25 o 
  -3   6  11       19.39        4.21      3.56 o 
  -2   6  11        9.65       12.54      7.00 o 
  -1   6  11        9.27        8.00      5.20 o 
   0   6  11       15.45       18.34      9.02 o 
   1   6  11       50.14       61.28     11.95 o 
   2   6  11       45.95       61.77     12.20 o 
   3   6  11       24.37       33.18      9.19 o 
   4   6  11        7.76       -2.12      4.73 o 
   5   6  11        0.82        0.29      5.09 o 
   6   6  11       36.86       46.38     16.64 o 
   7   6  11        0.13        1.93      5.42 o 
   8   6  11        1.67       -0.04      4.97 o 
   9   6  11        0.29        2.31      8.49 o 
  10   6  11        0.32       -4.15      6.32 o 
  11   6  11        0.23        0.24      3.93 o 
 -16   7  11        0.07       -6.22      6.71 o 
 -15   7  11        0.07       -3.84      7.36 o 
 -14   7  11        6.63        6.72      6.88 o 
 -13   7  11        1.13       -5.82      6.53 o 
 -12   7  11       12.23       13.92     10.84 o 
 -11   7  11        0.14       -1.42      4.78 o 
 -10   7  11       11.19       14.41      9.42 o 
  -9   7  11       18.79        9.46      8.51 o 
  -8   7  11        2.53        8.09      6.51 o 
  -7   7  11        3.21        0.81      7.14 o 
  -6   7  11        5.14        0.30      2.35 o 
  -5   7  11        5.23        7.08      9.31 o 
  -4   7  11        1.26       -1.70      2.50 o 
  -3   7  11       46.60       53.60     11.42 o 
  -2   7  11       42.56       48.81     10.65 o 
  -1   7  11        1.37        2.36      3.32 o 
   0   7  11       78.15       79.83     14.25 o 
   1   7  11       13.96        5.11      4.39 o 
   2   7  11       31.75       33.62     10.02 o 
   3   7  11        0.44       -8.13      8.13 o 
   4   7  11        3.86        5.77      4.74 o 
   5   7  11        1.75       -5.05      6.56 o 
   6   7  11        3.07        9.80      8.66 o 
   7   7  11        0.01       38.63     17.72 o 
   8   7  11       11.02       21.81     14.03 o 
   9   7  11        0.49       21.17     15.46 o 
 -12   8  11        1.43       -6.84      7.22 o 
 -11   8  11        0.15        2.94      7.98 o 
 -10   8  11        0.47        8.79      8.78 o 
  -9   8  11        8.24       11.11      7.66 o 
  -8   8  11       14.16       16.74     10.49 o 
  -7   8  11        5.03        9.06      5.17 o 
  -6   8  11        8.18       21.26      7.71 o 
  -5   8  11       16.82       12.11      5.66 o 
  -4   8  11        9.92       11.89      5.85 o 
  -3   8  11        0.21       -4.26      4.26 o 
  -2   8  11        7.26       10.60     12.98 o 
  -1   8  11        1.74       -0.10      5.39 o 
   0   8  11        3.38       10.82      6.83 o 
   1   8  11        4.61       11.67      9.53 o 
   2   8  11        2.12        5.35      4.86 o 
   3   8  11        0.71        2.25      3.26 o 
   4   8  11        9.33       17.24      7.88 o 
   5   8  11        0.02        0.60      5.85 o 
   6   8  11        2.36      -11.00     11.00 o 
  -7   9  11        0.01       -7.87      7.87 o 
  -6   9  11        2.14       -4.58      6.50 o 
  -5   9  11        1.08      -10.80     10.80 o 
  -4   9  11        7.98        1.63      5.84 o 
  -3   9  11        1.26        1.08      4.46 o 
  -2   9  11        1.23        0.08      4.55 o 
  -1   9  11        1.09        1.14      4.42 o 
   0   9  11        0.26       -2.11     12.06 o 
 -22   0  12        0.71        9.38      6.35 o 
 -20   0  12        0.01        6.04      5.00 o 
 -18   0  12        1.50       -5.79      5.79 o 
 -16   0  12       20.58       10.76      3.02 o 
 -14   0  12     1804.45     1989.18     40.42 o 
 -12   0  12       13.10        8.12      1.97 o 
 -10   0  12       18.20       15.57      3.84 o 
  -8   0  12        3.57        2.88      1.67 o 
  -6   0  12      448.36      496.61     18.41 o 
  -4   0  12     1243.70     1111.05     32.94 o 
  -2   0  12      204.58      168.88     11.79 o 
   0   0  12       43.52       63.24      7.54 o 
   2   0  12      318.66      339.93     22.30 o 
   4   0  12       21.46       18.58      5.93 o 
   6   0  12      255.13      300.62     21.66 o 
   8   0  12        9.53       20.74      5.67 o 
  10   0  12      102.42      153.43     28.95 o 
  12   0  12       21.73       44.86     15.90 o 
  14   0  12        6.85        7.92      7.22 o 
 -22   1  12        0.60       -2.81      2.81 o 
 -21   1  12        0.07        3.48      2.88 o 
 -20   1  12        0.82       -2.20      3.54 o 
 -19   1  12        0.16       -3.10      3.10 o 
 -18   1  12        2.91        3.01      4.35 o 
 -17   1  12        0.16       -1.71      1.71 o 
 -16   1  12        0.51        1.66      2.55 o 
 -15   1  12      106.73      104.84      7.83 o 
 -14   1  12       17.67       34.02      4.10 o 
 -13   1  12        2.78       11.69      2.29 o 
 -12   1  12      348.72      332.58     11.96 o 
 -11   1  12       60.92       61.25      3.63 o 
 -10   1  12      307.67      337.24      8.85 o 
  -9   1  12       15.95        6.86      1.10 o 
  -8   1  12      212.24      177.68      6.66 o 
  -7   1  12       70.31       81.13      4.56 o 
  -6   1  12      371.33      400.21     10.60 o 
  -5   1  12      172.15      170.33      6.96 o 
  -4   1  12      128.60      112.40      8.45 o 
  -3   1  12       79.19       68.88      8.08 o 
  -2   1  12        2.19        1.45      1.51 o 
  -1   1  12      222.95      198.62     13.71 o 
   0   1  12      147.43      148.76     14.69 o 
   1   1  12      379.74      339.95     13.37 o 
   2   1  12     1068.38     1113.90     27.66 o 
   3   1  12      135.87      149.54     15.86 o 
   4   1  12     1180.56     1196.89     66.96 o 
   5   1  12        1.92        0.28      4.61 o 
   6   1  12      297.48      307.76     15.36 o 
   7   1  12       16.02       11.33      3.19 o 
   8   1  12       74.80       73.78      8.11 o 
   9   1  12       26.80       16.11      5.77 o 
  10   1  12       65.90       64.10     17.01 o 
  11   1  12       30.96       22.89     11.69 o 
  12   1  12        2.75       -2.03      4.35 o 
  13   1  12       24.91       36.00     13.99 o 
  14   1  12        0.56       -2.48     13.26 o 
  15   1  12        1.13        8.07      5.40 o 
 -22   2  12        0.03        0.85      7.70 o 
 -21   2  12        0.09        3.96      3.66 o 
 -20   2  12        2.07        2.49      3.51 o 
 -19   2  12        0.00       -3.52      3.52 o 
 -18   2  12        3.82        3.19      2.56 o 
 -17   2  12        0.25        1.75      1.78 o 
 -16   2  12       67.74       78.02      9.05 o 
 -15   2  12      104.93      123.96      9.84 o 
 -14   2  12        0.16       -1.73      1.73 o 
 -13   2  12      131.95      149.01      8.92 o 
 -12   2  12      480.24      493.72     14.99 o 
 -11   2  12       15.09       21.91      3.18 o 
 -10   2  12      215.94      226.77      7.98 o 
  -9   2  12       10.27       10.35      1.27 o 
  -8   2  12        2.81        5.90      1.55 o 
  -7   2  12       12.23       19.12      2.46 o 
  -6   2  12      142.08      173.91      9.83 o 
  -5   2  12      524.88      583.65     19.36 o 
  -4   2  12       23.45       37.46      4.04 o 
  -3   2  12        3.59        2.77      1.19 o 
  -2   2  12      469.08      502.64     15.47 o 
  -1   2  12      139.23      113.67      9.29 o 
   0   2  12      429.33      409.59     26.20 o 
   1   2  12       33.95       46.83      9.09 o 
   2   2  12        2.10        1.48      3.90 o 
   3   2  12      143.17      188.45     12.71 o 
   4   2  12       27.15       20.15      3.53 o 
   5   2  12      238.10      231.23     12.36 o 
   6   2  12       22.45       16.42      4.13 o 
   7   2  12       20.05       19.77      5.33 o 
   8   2  12       77.38       77.35     10.65 o 
   9   2  12       18.23       14.07      7.83 o 
  10   2  12        0.00       -3.07      5.09 o 
  11   2  12        1.40        1.05      2.54 o 
  12   2  12        4.23        8.91      4.98 o 
  13   2  12        0.01       -5.16      6.24 o 
  14   2  12        8.82       -1.35      4.44 o 
  15   2  12        4.21       -1.37      4.21 o 
 -21   3  12        0.75        4.70      6.91 o 
 -20   3  12        0.88       12.81     10.73 o 
 -19   3  12        0.53       -1.77      2.35 o 
 -18   3  12        0.15        3.68      3.59 o 
 -17   3  12        0.90       -0.79      1.89 o 
 -16   3  12        0.02        6.33      4.83 o 
 -15   3  12        9.79        8.83      7.55 o 
 -14   3  12        2.78        0.80      2.85 o 
 -13   3  12        0.05       -8.84      8.84 o 
 -12   3  12        0.01       -0.32      2.04 o 
 -11   3  12       19.21       13.92      2.64 o 
 -10   3  12       48.54       53.45      4.75 o 
  -9   3  12        2.96        0.87      1.02 o 
  -8   3  12      229.81      237.96      9.58 o 
  -7   3  12        3.47        1.61      1.49 o 
  -6   3  12        1.61        3.94      1.54 o 
  -5   3  12      203.04      228.69     12.44 o 
  -4   3  12       38.18       45.26      7.84 o 
  -3   3  12      214.69      194.74     16.38 o 
  -2   3  12      406.64      369.88     17.80 o 
  -1   3  12      887.52      953.29     26.15 o 
   0   3  12      116.29      101.70     19.36 o 
   1   3  12      156.65      185.72     26.63 o 
   2   3  12       22.62       14.39      6.18 o 
   3   3  12        2.48       15.00      4.64 o 
   4   3  12        7.25        5.66      2.72 o 
   5   3  12       35.68       41.68      6.12 o 
   6   3  12        1.83       31.11     16.91 o 
   7   3  12        8.39        9.54      6.47 o 
   8   3  12       56.54       81.30     20.67 o 
   9   3  12        0.12       -1.01      3.27 o 
  10   3  12        2.90        6.71      4.10 o 
  11   3  12        4.39        8.24      4.51 o 
  12   3  12        5.74       23.52      8.86 o 
  13   3  12        1.20        1.08      4.95 o 
  14   3  12        1.68        3.52      5.55 o 
 -20   4  12        0.03       -0.30     18.06 o 
 -19   4  12        0.12        2.08      7.30 o 
 -18   4  12        1.13        5.50      3.92 o 
 -17   4  12       26.36       21.22      7.49 o 
 -16   4  12       10.12        8.61      4.55 o 
 -15   4  12        1.24       -3.07      3.66 o 
 -14   4  12        0.07        6.51      4.59 o 
 -13   4  12       13.72       11.29      6.75 o 
 -12   4  12       12.78       25.24     10.00 o 
 -11   4  12      119.03      140.16      9.45 o 
 -10   4  12       23.88       13.84      7.65 o 
  -9   4  12       67.29       74.27      7.06 o 
  -8   4  12        4.19        4.42      1.58 o 
  -7   4  12      188.80      178.79     10.22 o 
  -6   4  12        0.72       -0.57      2.04 o 
  -5   4  12        3.84        0.33      1.94 o 
  -4   4  12       14.97       22.90      5.47 o 
  -3   4  12      230.23      287.65     19.67 o 
  -2   4  12       47.85       38.77      6.04 o 
  -1   4  12       92.14       92.13     13.20 o 
   0   4  12      219.32      332.35     36.16 o 
   1   4  12       24.53       25.80     10.32 o 
   2   4  12      330.17      355.47     28.05 o 
   3   4  12        1.11        1.85      4.16 o 
   4   4  12       63.41       65.88      8.65 o 
   5   4  12       63.76       68.73      6.45 o 
   6   4  12       10.85       18.25      3.44 o 
   7   4  12        6.24       10.51      5.51 o 
   8   4  12        0.03        5.36      4.37 o 
   9   4  12       19.16        7.79      6.94 o 
  10   4  12        3.95       12.63      6.89 o 
  11   4  12        0.14       -3.85     11.24 o 
  12   4  12       12.80       17.45      7.12 o 
  13   4  12        0.02       -4.67      4.67 o 
 -19   5  12        0.01        2.27      2.44 o 
 -18   5  12        2.17       -1.74      3.46 o 
 -17   5  12        3.27        3.39      5.99 o 
 -16   5  12        5.78        8.35      6.42 o 
 -15   5  12        4.31        3.71      5.16 o 
 -14   5  12        7.31       12.30      7.74 o 
 -13   5  12       50.90       60.24     16.08 o 
 -12   5  12        3.80        8.64      6.90 o 
 -11   5  12        6.39        5.79      3.80 o 
 -10   5  12        0.60        1.02      1.35 o 
  -9   5  12       96.20      117.37     11.12 o 
  -8   5  12        4.81        0.75      1.71 o 
  -7   5  12       61.12       56.89      5.67 o 
  -6   5  12       39.94       26.54      4.89 o 
  -5   5  12       17.74       15.75      3.53 o 
  -4   5  12      122.49      131.25     11.91 o 
  -3   5  12       58.10       95.33     13.26 o 
  -2   5  12       25.59       36.91      9.10 o 
  -1   5  12      481.04      550.33     35.51 o 
   0   5  12        7.79       10.83      5.71 o 
   1   5  12      268.03      280.13     25.12 o 
   2   5  12        0.20       -4.54      4.54 o 
   3   5  12       72.99       63.67     17.69 o 
   4   5  12        5.30       -3.76      5.55 o 
   5   5  12        0.11        3.42      2.85 o 
   6   5  12       29.11       17.68      8.82 o 
   7   5  12       15.71       41.46     15.35 o 
   8   5  12        0.29        6.63      8.22 o 
   9   5  12        4.65        7.50      9.59 o 
  10   5  12        0.04       -9.88      9.88 o 
  11   5  12        0.18      -10.03     10.03 o 
  12   5  12        0.00      -10.72     10.72 o 
 -17   6  12        0.44       -0.03      4.79 o 
 -16   6  12        0.05       -7.95      7.95 o 
 -15   6  12        0.61        4.06      5.34 o 
 -14   6  12        0.01       -2.27      3.67 o 
 -13   6  12        0.02       -6.00      6.10 o 
 -12   6  12        4.96        8.69      7.46 o 
 -11   6  12        1.64       10.00      7.79 o 
 -10   6  12        1.83        0.20      4.26 o 
  -9   6  12      139.77      167.17     14.93 o 
  -8   6  12       10.96       11.95      9.36 o 
  -7   6  12       11.98       16.14      9.24 o 
  -6   6  12        0.22        3.26      3.30 o 
  -5   6  12       16.62       10.91      5.27 o 
  -4   6  12       88.97      108.71     14.52 o 
  -3   6  12        0.10       10.77      4.62 o 
  -2   6  12        2.55        1.33      3.19 o 
  -1   6  12       68.75       69.78     12.45 o 
   0   6  12       26.25       45.49     10.34 o 
   1   6  12        0.37       -2.45      4.45 o 
   2   6  12       23.01       27.78      9.24 o 
   3   6  12       20.58       37.85     10.16 o 
   4   6  12        0.38        3.65      5.40 o 
   5   6  12       42.71       31.19     15.61 o 
   6   6  12        0.00       -8.92      8.92 o 
   7   6  12        2.05        1.89      6.11 o 
   8   6  12        0.37        5.11      7.51 o 
   9   6  12        1.11       12.82      9.43 o 
  10   6  12        0.07       11.02     11.09 o 
 -15   7  12        0.40        9.70      9.53 o 
 -14   7  12        0.64       10.85      8.23 o 
 -13   7  12        0.59       71.44     19.19 o 
 -12   7  12        1.11        1.67      6.31 o 
 -11   7  12        0.86       -0.03      4.12 o 
 -10   7  12        0.98       -1.35      4.61 o 
  -9   7  12        1.56        5.97      7.42 o 
  -8   7  12        6.00        3.19      3.58 o 
  -7   7  12        7.14        9.09      4.21 o 
  -6   7  12        0.09        0.77      4.81 o 
  -5   7  12        7.80       10.47      5.41 o 
  -4   7  12       17.91       23.25      7.10 o 
  -3   7  12       44.79       47.22     10.91 o 
  -2   7  12        5.28        5.39      9.26 o 
  -1   7  12       35.25       34.68      9.23 o 
   0   7  12        0.21        3.23      3.84 o 
   1   7  12        5.40       -1.93      3.78 o 
   2   7  12        0.06        2.08      2.97 o 
   3   7  12        2.74        3.41      3.20 o 
   4   7  12        0.02       -8.92      8.92 o 
   5   7  12        4.43       13.05      9.25 o 
   6   7  12        0.03        0.04      8.56 o 
   7   7  12        0.09        4.49      7.68 o 
   8   7  12        0.70       13.92     13.43 o 
 -12   8  12        0.15       12.56     10.20 o 
 -11   8  12        0.09       -7.44      7.44 o 
 -10   8  12        4.71        7.16      8.94 o 
  -9   8  12        0.70        1.64      6.15 o 
  -8   8  12        9.12        3.87      7.32 o 
  -7   8  12        1.44        0.68      4.31 o 
  -6   8  12        1.87       -0.23      2.99 o 
  -5   8  12        7.92        9.52      5.20 o 
  -4   8  12        0.05        9.87     10.87 o 
  -3   8  12        6.19       11.54      5.57 o 
  -2   8  12        5.34       -0.22      6.99 o 
  -1   8  12        0.13       -3.42      4.28 o 
   0   8  12        7.55       -0.77      4.13 o 
   1   8  12        9.67       11.48     12.26 o 
   2   8  12        1.06        1.89      5.75 o 
   3   8  12        7.44        2.27      5.24 o 
   4   8  12        0.71       -7.50      7.50 o 
   5   8  12        1.74       -4.05      6.18 o 
 -21   0  13        2.41       -2.08      7.69 o 
 -19   0  13        5.64        7.13      4.30 o 
 -17   0  13        5.61       14.74      6.07 o 
 -15   0  13      335.61      304.39     37.15 o 
 -13   0  13      622.38      704.33     27.05 o 
 -11   0  13       41.05       48.39      6.26 o 
  -9   0  13        8.01       17.60      3.59 o 
  -7   0  13       43.44       28.56      4.77 o 
  -5   0  13      530.62      633.52     22.96 o 
  -3   0  13      911.19      875.87     24.68 o 
  -1   0  13        7.26        2.80      3.07 o 
   1   0  13      897.14      841.20     36.50 o 
   3   0  13        0.04        1.07      2.46 o 
   5   0  13        5.03        0.20      5.91 o 
   7   0  13        8.20        6.59      6.73 o 
   9   0  13       48.36       49.93     16.36 o 
  11   0  13        1.92        3.25      8.58 o 
  13   0  13        4.24       17.50     13.02 o 
 -22   1  13        1.43        4.94      3.72 o 
 -21   1  13        1.43       -2.29      3.39 o 
 -20   1  13        0.95       -0.24      3.11 o 
 -19   1  13        0.05       -1.31      3.98 o 
 -18   1  13        0.08       -2.46      2.46 o 
 -17   1  13        4.90        1.26      1.65 o 
 -16   1  13       29.94       37.28      5.45 o 
 -15   1  13        0.12        3.40      1.60 o 
 -14   1  13        0.00        3.97      1.91 o 
 -13   1  13        6.70        1.75      1.73 o 
 -12   1  13      340.30      318.65     11.42 o 
 -11   1  13       25.09       19.81      2.21 o 
 -10   1  13       47.17       36.51      3.06 o 
  -9   1  13      161.43      181.68      6.69 o 
  -8   1  13       10.05        7.67      1.41 o 
  -7   1  13      253.21      231.22      8.25 o 
  -6   1  13      111.38       94.96      5.42 o 
  -5   1  13        3.33        9.37      2.08 o 
  -4   1  13       30.95       27.59      3.16 o 
  -3   1  13       47.70       45.81      4.76 o 
  -2   1  13       89.17       95.74      7.45 o 
  -1   1  13       18.60       32.41      4.91 o 
   0   1  13      839.59      876.09     21.30 o 
   1   1  13      937.78      902.81     38.84 o 
   2   1  13        1.93        6.66      3.63 o 
   3   1  13      913.91     1149.62    149.75 o 
   4   1  13      201.37      238.92     20.98 o 
   5   1  13      184.77      174.60     12.31 o 
   6   1  13        4.32        1.76      1.26 o 
   7   1  13       13.62       14.78      3.41 o 
   8   1  13       12.14       -3.33      6.38 o 
   9   1  13       17.95       13.88      8.77 o 
  10   1  13        5.60        7.79      8.11 o 
  11   1  13        4.99        3.39      4.30 o 
  12   1  13        7.57        6.39      7.62 o 
  13   1  13        1.04        1.30      9.94 o 
  14   1  13       11.41        3.83      4.53 o 
 -22   2  13        0.81       -0.08      4.34 o 
 -21   2  13        0.38        4.96      4.01 o 
 -20   2  13        0.01        4.69      3.25 o 
 -19   2  13        1.32        0.85      3.83 o 
 -18   2  13        0.02       -1.55      2.06 o 
 -17   2  13        6.71        3.68      2.76 o 
 -16   2  13       17.99       19.12      4.45 o 
 -15   2  13       53.90       50.52      5.25 o 
 -14   2  13        6.21       -1.30      2.37 o 
 -13   2  13      111.99      109.53      7.78 o 
 -12   2  13      139.29      154.89      9.18 o 
 -11   2  13       93.21       93.84      6.53 o 
 -10   2  13       58.20       51.23      3.13 o 
  -9   2  13       38.31       35.29      3.10 o 
  -8   2  13        5.67        3.44      1.07 o 
  -7   2  13       22.41       15.17      2.04 o 
  -6   2  13       81.98       83.08      5.58 o 
  -5   2  13       38.97       36.92      5.05 o 
  -4   2  13       50.21       48.81      4.71 o 
  -3   2  13      140.20      131.84      8.97 o 
  -2   2  13       60.70       60.42      9.47 o 
  -1   2  13      416.77      467.11     31.68 o 
   0   2  13      225.78      216.41     27.99 o 
   1   2  13       37.71       28.84     10.13 o 
   2   2  13       12.69       13.07      6.04 o 
   3   2  13      326.33      292.89     20.32 o 
   4   2  13       73.22       50.49      8.60 o 
   5   2  13        0.64        0.05      1.53 o 
   6   2  13       24.57       17.79      3.82 o 
   7   2  13       12.95       24.43      5.45 o 
   8   2  13        0.17       -1.79      2.94 o 
   9   2  13        2.99        1.96      3.50 o 
  10   2  13        0.04       -7.79      7.90 o 
  11   2  13        7.44       10.57      8.03 o 
  12   2  13        1.13       -5.18      6.39 o 
  13   2  13       10.39       10.98     10.10 o 
  14   2  13        0.02       -0.57      3.60 o 
 -21   3  13        0.21       -3.90      6.45 o 
 -20   3  13        0.41       -2.42      5.76 o 
 -19   3  13        1.75        4.13      2.73 o 
 -18   3  13        0.16        9.75      4.34 o 
 -17   3  13        0.27        4.97      3.37 o 
 -16   3  13        0.77       -1.03      3.50 o 
 -15   3  13        0.01       -0.29      1.98 o 
 -14   3  13       15.59       13.52      6.56 o 
 -13   3  13       19.83       18.73      4.49 o 
 -12   3  13       79.46       58.87      8.32 o 
 -11   3  13      238.81      246.96     17.48 o 
 -10   3  13       12.33       14.65      3.17 o 
  -9   3  13       38.65       41.10      3.42 o 
  -8   3  13      234.81      228.18     11.55 o 
  -7   3  13        7.90       11.09      3.27 o 
  -6   3  13       28.94       23.82      4.66 o 
  -5   3  13       36.50       40.34      7.79 o 
  -4   3  13      141.51      173.55     30.60 o 
  -3   3  13       46.98       45.13      8.68 o 
  -2   3  13       98.95      113.72     10.15 o 
  -1   3  13      127.50      140.28     10.35 o 
   0   3  13      103.16       93.08      4.93 o 
   1   3  13       15.86        0.20      6.36 o 
   2   3  13      218.38      239.44     31.78 o 
   3   3  13       75.64       77.98     11.50 o 
   4   3  13       12.10        7.60      2.93 o 
   5   3  13      273.80      303.10     15.21 o 
   6   3  13       46.46       50.01      6.65 o 
   7   3  13       68.70       77.10     10.19 o 
   8   3  13       30.38       45.21      8.28 o 
   9   3  13        9.39        9.83     10.47 o 
  10   3  13        0.13        9.56      8.45 o 
  11   3  13        9.73        1.59      4.27 o 
  12   3  13       21.43       33.56     15.82 o 
  13   3  13        2.61        3.52     12.36 o 
 -20   4  13        0.36       -5.83      7.80 o 
 -19   4  13        2.43        3.47      3.35 o 
 -18   4  13        1.83        6.08      9.01 o 
 -17   4  13       10.04        5.94      3.16 o 
 -16   4  13        0.83        2.66      4.64 o 
 -15   4  13        1.56       -0.77      3.76 o 
 -14   4  13        0.00        3.17      4.68 o 
 -13   4  13        9.61        3.32      3.46 o 
 -12   4  13       32.17       22.27      8.78 o 
 -11   4  13       34.62       36.63      5.43 o 
 -10   4  13      178.17      159.29      7.82 o 
  -9   4  13        4.78        6.91      2.08 o 
  -8   4  13      215.75      231.52     13.08 o 
  -7   4  13       33.49       33.84      5.28 o 
  -6   4  13      123.37       97.39      9.54 o 
  -5   4  13        3.45        1.90      3.24 o 
  -4   4  13       53.21       42.56      6.25 o 
  -3   4  13        0.06       -0.86      1.67 o 
  -2   4  13      122.37      121.86     10.50 o 
  -1   4  13      133.95      106.19      9.60 o 
   0   4  13       12.32       12.78      6.54 o 
   1   4  13       69.97       80.40     11.75 o 
   2   4  13        0.75        1.18      4.45 o 
   3   4  13       14.54        6.99      5.52 o 
   4   4  13      204.55      236.96     24.63 o 
   5   4  13        4.66       11.57      3.55 o 
   6   4  13       48.46       50.16     13.53 o 
   7   4  13        0.19       -6.17      6.17 o 
   8   4  13        0.86        2.92      4.37 o 
   9   4  13        0.25        4.81      5.68 o 
  10   4  13        6.01        4.72      4.47 o 
  11   4  13        0.34       -2.88      3.75 o 
  12   4  13        0.12       -2.52      5.72 o 
 -19   5  13        0.16        2.56     11.25 o 
 -18   5  13        0.17        2.17      3.26 o 
 -17   5  13        1.16       -1.14      2.50 o 
 -16   5  13        0.00       -1.46      2.71 o 
 -15   5  13        0.39       -5.20      5.43 o 
 -14   5  13        7.61       12.06      9.24 o 
 -13   5  13        2.67        1.98      3.82 o 
 -12   5  13        1.56       -7.08      7.08 o 
 -11   5  13        3.82        2.41      7.24 o 
 -10   5  13        0.01        0.75      4.21 o 
  -9   5  13        1.17        3.08      4.87 o 
  -8   5  13        5.58        3.06      2.61 o 
  -7   5  13       42.16       40.58      6.02 o 
  -6   5  13       25.31       20.87      4.65 o 
  -5   5  13        3.37        3.74      2.10 o 
  -4   5  13      100.71      105.81     11.32 o 
  -3   5  13        4.87       10.19      3.29 o 
  -2   5  13      207.45      234.66     22.11 o 
  -1   5  13        8.31        2.61      2.73 o 
   0   5  13      153.37      166.55     19.60 o 
   1   5  13       24.29       20.20      6.76 o 
   2   5  13        1.45        1.21      3.40 o 
   3   5  13        0.51       -1.92      7.07 o 
   4   5  13       17.39       -3.46      8.38 o 
   5   5  13        0.11       -0.82      3.10 o 
   6   5  13       20.98       23.86     14.00 o 
   7   5  13        6.12       -6.55      7.31 o 
   8   5  13        0.19       -3.99      4.03 o 
   9   5  13        1.64        4.49     10.08 o 
  10   5  13        3.43      -12.33     12.33 o 
  11   5  13        1.81        7.26      6.64 o 
 -17   6  13        0.07        3.60      8.06 o 
 -16   6  13        0.48        1.95      4.06 o 
 -15   6  13        0.51        2.10      4.23 o 
 -14   6  13        0.89       10.32      8.74 o 
 -13   6  13        0.04        2.33      3.22 o 
 -12   6  13       17.87       17.57      9.94 o 
 -11   6  13        1.07       -0.21      6.47 o 
 -10   6  13       68.24       92.47     21.45 o 
  -9   6  13        4.63        3.25      5.45 o 
  -8   6  13       72.80       92.81     22.05 o 
  -7   6  13        3.06        2.91      2.84 o 
  -6   6  13        0.76        1.03      2.08 o 
  -5   6  13        0.06       -0.50      5.60 o 
  -4   6  13       10.54        9.17      4.45 o 
  -3   6  13       38.31       44.78     10.48 o 
  -2   6  13       33.87       29.94      8.35 o 
  -1   6  13        0.07        2.96      4.73 o 
   0   6  13        0.12        0.66      8.10 o 
   1   6  13       11.22       20.61      7.64 o 
   2   6  13       48.13       76.67     14.51 o 
   3   6  13        0.46        8.09      8.37 o 
   4   6  13        8.77       18.84     10.79 o 
   5   6  13        0.50       -3.90      4.07 o 
   6   6  13        2.43       10.05     12.34 o 
   7   6  13        4.90       -5.90      7.11 o 
   8   6  13        5.59        5.19      8.54 o 
   9   6  13        3.33        2.46      8.63 o 
 -15   7  13        0.97        0.93      3.77 o 
 -14   7  13        0.23        4.23      5.36 o 
 -13   7  13        3.38       -5.63      6.35 o 
 -12   7  13        8.38       11.65     11.20 o 
 -11   7  13        1.65       13.85     11.13 o 
 -10   7  13        0.09        3.28      8.41 o 
  -9   7  13        1.57       13.04     10.65 o 
  -8   7  13       11.82       26.72     12.05 o 
  -7   7  13        6.41       10.92      4.39 o 
  -6   7  13        4.99        2.95      3.18 o 
  -5   7  13        6.25        4.42      2.74 o 
  -4   7  13        8.00        5.75      3.42 o 
  -3   7  13        1.36       -1.61      2.86 o 
  -2   7  13       10.85        4.53     15.20 o 
  -1   7  13        0.60        0.83      8.85 o 
   0   7  13        9.89       12.59      5.40 o 
   1   7  13       12.85       17.35      7.47 o 
   2   7  13        0.08        1.68      3.01 o 
   3   7  13        9.60        0.04      9.24 o 
   4   7  13        0.24        0.56      3.67 o 
   5   7  13        0.31        1.96      3.38 o 
   6   7  13        0.24        0.58      4.89 o 
   7   7  13        0.29        0.85      5.94 o 
 -11   8  13        1.06        4.11      5.72 o 
 -10   8  13        0.47       -1.42      4.34 o 
  -9   8  13        0.08       -8.43      8.43 o 
  -8   8  13        4.63       10.01      9.86 o 
  -7   8  13       18.76       32.14     14.89 o 
  -6   8  13        0.74        7.13      9.90 o 
  -5   8  13        2.03        2.31      4.26 o 
  -4   8  13        6.29        0.32      6.12 o 
  -3   8  13        1.46       -3.11      3.68 o 
  -2   8  13        0.87        5.82      3.57 o 
  -1   8  13        0.25        2.47      2.69 o 
   0   8  13        0.05       -2.11      4.04 o 
   1   8  13        0.96       -4.97      4.97 o 
   2   8  13        1.33        1.27      4.99 o 
   3   8  13        0.36       -5.11      5.11 o 
 -22   0  14        0.55        8.41      7.03 o 
 -20   0  14        0.10        7.52      7.43 o 
 -18   0  14        6.53        2.00      7.72 o 
 -16   0  14        0.29        2.90      5.18 o 
 -14   0  14       35.86       26.62      5.47 o 
 -12   0  14      109.33      135.24     13.30 o 
 -10   0  14      665.99      618.32     24.02 o 
  -8   0  14       97.04       87.59      9.02 o 
  -6   0  14      134.21      120.89     10.54 o 
  -4   0  14     1097.22     1209.72     27.99 o 
  -2   0  14      157.81      131.82     11.82 o 
   0   0  14     1486.06     1687.85     54.92 o 
   2   0  14        4.82        4.67      7.46 o 
   4   0  14      473.83      439.60     28.22 o 
   6   0  14       20.26       20.40      6.00 o 
   8   0  14        2.69        6.74      5.59 o 
  10   0  14       20.88       24.26     12.93 o 
  12   0  14        5.89       18.59     13.42 o 
 -22   1  14        1.72        5.61      3.73 o 
 -21   1  14        1.16       -2.11      2.45 o 
 -20   1  14        0.22        3.26      5.64 o 
 -19   1  14        0.03       -3.98      3.98 o 
 -18   1  14        0.32       -2.59      2.59 o 
 -17   1  14        7.77       11.46      3.07 o 
 -16   1  14        0.24       -0.57      1.67 o 
 -15   1  14        7.40        3.15      3.23 o 
 -14   1  14        5.25        3.51      1.78 o 
 -13   1  14        0.06        0.00      1.32 o 
 -12   1  14        7.03       13.09      2.22 o 
 -11   1  14        1.23        6.56      1.40 o 
 -10   1  14       22.33       12.75      2.04 o 
  -9   1  14       10.93       18.96      2.41 o 
  -8   1  14      170.85      211.91      8.22 o 
  -7   1  14       75.03      103.10      6.15 o 
  -6   1  14        5.93        2.97      1.31 o 
  -5   1  14        0.03       -0.25      1.44 o 
  -4   1  14        1.12        9.36      2.18 o 
  -3   1  14       64.99       79.04      5.71 o 
  -2   1  14        0.25        0.44      2.01 o 
  -1   1  14       40.06       47.89      7.65 o 
   0   1  14      125.58      156.49      8.98 o 
   1   1  14        8.72       10.66      2.87 o 
   2   1  14      531.39      559.93     47.71 o 
   3   1  14       22.72       18.01      9.25 o 
   4   1  14      359.31      400.21     28.00 o 
   5   1  14       10.16       10.00      4.63 o 
   6   1  14       59.16       54.73      9.12 o 
   7   1  14       22.36       15.99      9.54 o 
   8   1  14        6.54       13.56      9.35 o 
   9   1  14        6.19       12.07     10.22 o 
  10   1  14        0.50        0.26     10.95 o 
  11   1  14        3.75        1.78      5.40 o 
  12   1  14        0.09        2.11      3.11 o 
  13   1  14        1.30       -0.59     10.87 o 
 -21   2  14        0.03        4.13      5.02 o 
 -20   2  14        6.92       21.41      7.27 o 
 -19   2  14        0.06        1.74      2.19 o 
 -18   2  14        3.61        0.35      3.38 o 
 -17   2  14        0.31       -1.65      2.21 o 
 -16   2  14       30.80       39.15      6.38 o 
 -15   2  14        7.60       17.02      4.51 o 
 -14   2  14       56.90       65.36      6.23 o 
 -13   2  14      145.62      129.09      8.65 o 
 -12   2  14       10.21        6.21      2.06 o 
 -11   2  14      203.90      250.78     11.70 o 
 -10   2  14      277.51      273.05      8.17 o 
  -9   2  14      504.47      509.52     12.63 o 
  -8   2  14        2.70        0.39      1.61 o 
  -7   2  14       47.85       46.32      4.50 o 
  -6   2  14      198.68      177.59      8.73 o 
  -5   2  14       87.96       89.38      8.13 o 
  -4   2  14      115.07      143.18     16.04 o 
  -3   2  14      416.27      426.93     27.15 o 
  -2   2  14      158.46      156.73     16.44 o 
  -1   2  14      167.04      161.48     16.51 o 
   0   2  14        2.66        1.33      4.66 o 
   1   2  14        4.38       -0.21      2.46 o 
   2   2  14      837.67      813.81     27.42 o 
   3   2  14      121.86      160.09     14.94 o 
   4   2  14       19.90       20.01      7.55 o 
   5   2  14      126.98      132.69     25.18 o 
   6   2  14        8.59       13.14      7.55 o 
   7   2  14        0.01       -3.36      7.45 o 
   8   2  14        9.30       28.80     12.04 o 
   9   2  14        0.03        4.85      5.50 o 
  10   2  14        0.04       -6.65      6.96 o 
  11   2  14        1.34       -3.20      3.31 o 
  12   2  14        0.00       -7.15      7.43 o 
  13   2  14        0.31       -5.59      6.54 o 
 -21   3  14        0.01       -1.46      4.93 o 
 -20   3  14        1.56        0.15      6.68 o 
 -19   3  14        0.65        0.84      4.19 o 
 -18   3  14        0.06       -1.71      4.58 o 
 -17   3  14        0.43        0.51      3.69 o 
 -16   3  14        8.93        5.77      4.03 o 
 -15   3  14        4.14        0.62      3.07 o 
 -14   3  14       17.19       16.00      4.47 o 
 -13   3  14        0.12       -3.98      3.98 o 
 -12   3  14        5.85        0.31      2.53 o 
 -11   3  14       78.74       80.13      6.57 o 
 -10   3  14       55.47       67.05      3.78 o 
  -9   3  14        8.62       15.05      2.29 o 
  -8   3  14        9.94       16.02      2.44 o 
  -7   3  14       50.85       41.42      6.16 o 
  -6   3  14       27.21       29.75      6.99 o 
  -5   3  14       53.27       63.44     12.21 o 
  -4   3  14       58.33       50.48     15.75 o 
  -3   3  14        0.14        1.58      1.63 o 
  -2   3  14      213.83      202.34     13.01 o 
  -1   3  14       10.15        4.46      2.07 o 
   0   3  14       79.09      112.56     23.54 o 
   1   3  14       70.28       48.17      8.90 o 
   2   3  14       55.30       49.36      8.99 o 
   3   3  14       12.19       11.19      4.87 o 
   4   3  14       35.39       29.20     10.80 o 
   5   3  14      195.02      185.36     16.80 o 
   6   3  14        6.89        4.18      6.70 o 
   7   3  14       15.22       25.60     12.69 o 
   8   3  14        0.18        2.83      4.89 o 
   9   3  14        0.52       19.58     11.09 o 
  10   3  14        1.94        8.58      8.31 o 
  11   3  14        5.75        3.96      5.57 o 
  12   3  14        0.57        2.66      5.11 o 
 -20   4  14        0.69       20.39     13.47 o 
 -19   4  14        2.16       10.27      5.74 o 
 -18   4  14        3.16       10.84      6.11 o 
 -17   4  14        0.00        2.51      5.34 o 
 -16   4  14        1.51       -2.71      8.29 o 
 -15   4  14        1.99        0.58     11.88 o 
 -14   4  14        7.06        7.34      2.56 o 
 -13   4  14       12.16       20.30      8.47 o 
 -12   4  14       11.56       21.45      9.47 o 
 -11   4  14      209.00      221.35     12.35 o 
 -10   4  14        0.89        1.91      1.06 o 
  -9   4  14        6.07        0.83      1.13 o 
  -8   4  14      101.47      103.94      9.20 o 
  -7   4  14      175.66      199.59     14.28 o 
  -6   4  14      121.20      109.03     14.13 o 
  -5   4  14        8.59        9.36      4.70 o 
  -4   4  14       62.58       37.34      5.91 o 
  -3   4  14      157.24      128.99     10.65 o 
  -2   4  14      269.40      289.40     15.81 o 
  -1   4  14        0.05       -1.01      1.01 o 
   0   4  14       54.38       52.11      6.28 o 
   1   4  14       37.83       52.73      9.74 o 
   2   4  14       28.23       18.87      4.46 o 
   3   4  14      301.42      313.96     28.42 o 
   4   4  14        1.26        4.96      5.40 o 
   5   4  14        6.44       10.37      3.79 o 
   6   4  14        2.92        5.42      5.87 o 
   7   4  14        7.23       -1.20      6.10 o 
   8   4  14        5.33        6.72      3.36 o 
   9   4  14        1.28       -6.25      6.25 o 
  10   4  14        3.08       14.37      8.04 o 
  11   4  14        0.04       -0.89      8.27 o 
 -18   5  14        2.30        0.42     12.26 o 
 -17   5  14        1.96        0.88      5.12 o 
 -16   5  14        0.01      -10.17     12.39 o 
 -15   5  14        0.45       -4.34     13.14 o 
 -14   5  14        2.42       -6.84      6.84 o 
 -13   5  14        1.02        1.98      3.78 o 
 -12   5  14        2.33       -6.11      6.11 o 
 -11   5  14       88.73       75.19     19.27 o 
 -10   5  14       26.55       40.38     13.41 o 
  -9   5  14       32.64       42.45     10.51 o 
  -8   5  14        0.72        7.68      9.32 o 
  -7   5  14       37.39       34.63      8.60 o 
  -6   5  14        4.90        7.79      3.00 o 
  -5   5  14       31.79       39.78      6.87 o 
  -4   5  14       30.78       25.76      5.40 o 
  -3   5  14       66.49       67.76      8.87 o 
  -2   5  14       13.53       16.01      6.44 o 
  -1   5  14        8.26       19.64      6.63 o 
   0   5  14        3.36       -2.50      2.50 o 
   1   5  14        2.09       -2.94      5.76 o 
   2   5  14        2.64       -3.43      3.43 o 
   3   5  14        0.79       -2.28      2.28 o 
   4   5  14        1.76        5.61      6.21 o 
   5   5  14        2.79       -2.26      5.24 o 
   6   5  14       25.93       59.48     21.99 o 
   7   5  14       31.95       17.01     11.12 o 
   8   5  14        0.80       -4.36      6.36 o 
   9   5  14       15.95       17.99     12.13 o 
  10   5  14        0.75        6.26      3.91 o 
 -17   6  14        1.12       -2.85      7.58 o 
 -16   6  14        1.33        0.03      3.21 o 
 -15   6  14        0.26        5.50      4.54 o 
 -14   6  14        0.11       -8.04      8.04 o 
 -13   6  14        0.00        0.29      3.63 o 
 -12   6  14        1.90        6.49      8.54 o 
 -11   6  14        3.30        3.97      5.16 o 
 -10   6  14       19.87       31.44     13.57 o 
  -9   6  14      105.36      103.08     23.00 o 
  -8   6  14        0.22       11.00     11.08 o 
  -7   6  14        0.80       -2.02      3.74 o 
  -6   6  14       79.14       91.21     13.55 o 
  -5   6  14        1.00        8.20      5.35 o 
  -4   6  14       28.46       29.99      8.26 o 
  -3   6  14       26.71       22.38      6.79 o 
  -2   6  14        0.63        0.50      4.06 o 
  -1   6  14        1.27        0.98      5.59 o 
   0   6  14       20.25       15.16      6.48 o 
   1   6  14       99.90       99.16     16.49 o 
   2   6  14        1.53       13.97     10.56 o 
   3   6  14        0.01       -3.12      3.12 o 
   4   6  14        2.18        4.68      6.11 o 
   5   6  14       12.96        5.92      7.90 o 
   6   6  14        0.09        4.37      9.56 o 
   7   6  14        2.22        0.05      8.44 o 
   8   6  14        0.27        0.76      6.00 o 
 -14   7  14        0.08        7.87      8.98 o 
 -13   7  14        3.26        1.65      4.16 o 
 -12   7  14        5.19       11.68     11.25 o 
 -11   7  14        1.05        9.33      7.81 o 
 -10   7  14        2.21        0.65      4.58 o 
  -9   7  14        0.41      -10.75     10.75 o 
  -8   7  14        3.66        4.37      4.09 o 
  -7   7  14        4.23        0.68      6.78 o 
  -6   7  14       15.76       24.26      9.73 o 
  -5   7  14        0.05       -3.37      3.37 o 
  -4   7  14        0.11       -0.07      2.77 o 
  -3   7  14        7.33       15.85      7.46 o 
  -2   7  14        6.65        1.53      8.99 o 
  -1   7  14        6.40        7.85      6.86 o 
   0   7  14       18.44       37.70     10.37 o 
   1   7  14        4.00        4.53      3.65 o 
   2   7  14        9.47       -1.44      3.91 o 
   3   7  14        0.07       -9.27      9.27 o 
   4   7  14        0.17        1.22      5.98 o 
   5   7  14        0.00       10.52      9.26 o 
   6   7  14        0.00       -9.14      9.14 o 
 -10   8  14        0.67        1.23      6.87 o 
  -9   8  14        0.54        7.38      6.77 o 
  -8   8  14       33.01       38.98     17.83 o 
  -7   8  14        0.00        5.66      7.83 o 
  -6   8  14        4.36       11.68     10.26 o 
  -5   8  14        7.19        4.63      9.75 o 
  -4   8  14        0.27        2.90     10.51 o 
  -3   8  14        0.55        7.05      4.80 o 
  -2   8  14        0.01        5.05      4.68 o 
  -1   8  14        0.01        1.06      5.44 o 
   0   8  14       15.60       27.94      9.72 o 
   1   8  14        1.92       -3.31      5.12 o 
 -21   0  15        1.28        8.46      7.75 o 
 -19   0  15        0.73        6.29      4.36 o 
 -17   0  15        5.30       -0.32      3.18 o 
 -15   0  15        7.85       18.49      6.90 o 
 -13   0  15        6.12        8.63      3.15 o 
 -11   0  15       11.24        7.56      2.69 o 
  -9   0  15      221.35      247.49     15.82 o 
  -7   0  15      123.98      123.96     11.14 o 
  -5   0  15      546.10      505.35     19.05 o 
  -3   0  15       84.69      137.70     12.43 o 
  -1   0  15       46.41       61.06     10.49 o 
   1   0  15      338.32      357.73     38.02 o 
   3   0  15     1042.38     1050.47     69.07 o 
   5   0  15        0.34       -3.55      5.65 o 
   7   0  15       31.19       55.86     16.96 o 
   9   0  15        0.37       23.37     12.12 o 
  11   0  15        0.93        7.04      4.69 o 
  13   0  15        2.69        2.78      4.06 o 
 -21   1  15        1.66       -0.46      3.26 o 
 -20   1  15        0.54        4.49      3.31 o 
 -19   1  15        0.12       -0.12      2.82 o 
 -18   1  15        1.67        2.82      3.61 o 
 -17   1  15        2.23        2.34      4.01 o 
 -16   1  15        4.63        6.07      3.09 o 
 -15   1  15        0.02       -2.27      2.43 o 
 -14   1  15       68.14       56.83      5.09 o 
 -13   1  15       14.42        7.84      1.27 o 
 -12   1  15       17.49       14.90      2.16 o 
 -11   1  15        5.99       -0.76      1.47 o 
 -10   1  15      173.44      207.80      8.35 o 
  -9   1  15       40.45       59.94      4.80 o 
  -8   1  15        0.96        0.51      1.27 o 
  -7   1  15       18.03       28.86      3.34 o 
  -6   1  15       14.61       15.04      2.39 o 
  -5   1  15        0.11       -0.16      1.06 o 
  -4   1  15        2.80        0.52      1.16 o 
  -3   1  15       40.74       28.30      3.75 o 
  -2   1  15        2.53        4.45      2.09 o 
  -1   1  15      170.60      170.29      8.09 o 
   0   1  15      101.15       95.75      5.80 o 
   1   1  15       32.01       29.66      6.38 o 
   2   1  15       50.20       51.27     10.62 o 
   3   1  15      227.31      238.26     23.53 o 
   4   1  15        4.61        7.88      7.20 o 
   5   1  15       66.17       81.08     14.00 o 
   6   1  15       45.96       69.45     18.27 o 
   7   1  15        1.40       -1.67      8.84 o 
   8   1  15        0.15        2.82      3.99 o 
   9   1  15        0.36       -1.08      6.22 o 
  10   1  15        0.49        2.84      5.63 o 
  11   1  15        0.14       -0.12      3.84 o 
  12   1  15        1.42        3.08     15.57 o 
 -21   2  15        0.77        7.64      4.80 o 
 -20   2  15        0.39        2.78      3.68 o 
 -19   2  15        2.37       -0.82      3.10 o 
 -18   2  15        1.29        4.19      3.61 o 
 -17   2  15        6.09        2.49      2.76 o 
 -16   2  15        0.01        1.82      4.79 o 
 -15   2  15        6.06        5.97      2.80 o 
 -14   2  15        8.16        7.73      2.33 o 
 -13   2  15       12.05        7.67      1.87 o 
 -12   2  15       22.00       21.06      3.40 o 
 -11   2  15        1.95        1.16      1.07 o 
 -10   2  15      161.95      174.44      7.74 o 
  -9   2  15       36.64       36.80      3.48 o 
  -8   2  15       72.58       69.59      5.54 o 
  -7   2  15      321.25      320.21     15.96 o 
  -6   2  15       35.29       35.50      5.60 o 
  -5   2  15      176.17      220.21     15.87 o 
  -4   2  15      177.31      174.31     15.68 o 
  -3   2  15       23.19       21.69      6.50 o 
  -2   2  15       68.17       88.30     15.40 o 
  -1   2  15      502.14      503.44     30.62 o 
   0   2  15        0.16        6.71      6.39 o 
   1   2  15      213.24      254.11     15.25 o 
   2   2  15       93.84      107.53     10.09 o 
   3   2  15       56.56       63.74      7.80 o 
   4   2  15      316.32      310.31     39.63 o 
   5   2  15        7.33       12.07      6.57 o 
   6   2  15       20.75        4.48      3.86 o 
   7   2  15        9.80       12.09      6.84 o 
   8   2  15        4.54        2.63      6.34 o 
   9   2  15        6.68        2.90      6.14 o 
  10   2  15        0.00       -5.48      6.56 o 
  11   2  15        2.47       -0.33      3.83 o 
  12   2  15        0.08      -11.26     11.26 o 
 -20   3  15        2.60        8.64      8.79 o 
 -19   3  15        0.00       -3.32      5.35 o 
 -18   3  15        0.13        0.39      2.98 o 
 -17   3  15        3.92        3.33      3.39 o 
 -16   3  15        0.04       -3.76      3.76 o 
 -15   3  15        0.33        7.61      3.42 o 
 -14   3  15        1.44        3.76      3.55 o 
 -13   3  15        2.98        3.33      1.94 o 
 -12   3  15        0.00       -0.17      2.83 o 
 -11   3  15       37.24       35.90      5.37 o 
 -10   3  15       72.68       54.56      4.00 o 
  -9   3  15      425.32      491.81     16.37 o 
  -8   3  15        3.32       -0.67      1.45 o 
  -7   3  15       15.71       16.64      7.10 o 
  -6   3  15      208.46      233.15     19.52 o 
  -5   3  15       18.01       24.80      6.15 o 
  -4   3  15      113.49      128.32     18.29 o 
  -3   3  15        9.19        5.08      3.03 o 
  -2   3  15       13.58       28.93      4.76 o 
  -1   3  15        4.90        7.33      4.59 o 
   0   3  15       12.14        9.48      3.05 o 
   1   3  15      121.73      131.00     15.87 o 
   2   3  15       30.73       42.42      6.86 o 
   3   3  15        2.74        5.90      3.34 o 
   4   3  15      146.21      234.50     34.53 o 
   5   3  15        1.44        7.45      7.20 o 
   6   3  15        3.83       -6.53      8.30 o 
   7   3  15        0.48        7.36      7.16 o 
   8   3  15       11.88        6.49      4.80 o 
   9   3  15        3.84        3.42      7.24 o 
  10   3  15        5.04       -5.01      6.43 o 
  11   3  15        2.17       -2.13      5.09 o 
 -19   4  15        0.10       19.79     15.84 o 
 -18   4  15        0.49       -2.29      4.03 o 
 -17   4  15        0.16       -4.82      4.82 o 
 -16   4  15        8.63       13.19      5.59 o 
 -15   4  15        1.23       -2.36      4.40 o 
 -14   4  15       24.66       32.25     14.32 o 
 -13   4  15       11.70        1.05      2.72 o 
 -12   4  15       32.07       38.54     12.39 o 
 -11   4  15        0.03        2.99      3.51 o 
 -10   4  15       62.74       63.21      6.75 o 
  -9   4  15       30.08       33.60      5.63 o 
  -8   4  15       59.81       55.89      7.08 o 
  -7   4  15        0.03       -0.82      2.61 o 
  -6   4  15        5.03       -0.43      2.70 o 
  -5   4  15        4.46        3.98      4.25 o 
  -4   4  15       18.44       13.27      4.33 o 
  -3   4  15      162.81      192.92     15.43 o 
  -2   4  15        3.90        1.33      3.05 o 
  -1   4  15       49.51       61.34      5.26 o 
   0   4  15        9.46        5.82      3.79 o 
   1   4  15        6.04       14.06      5.19 o 
   2   4  15       48.22       43.97      9.13 o 
   3   4  15        1.67       -0.02      2.71 o 
   4   4  15       16.14       15.50      8.03 o 
   5   4  15        2.35        3.20      4.00 o 
   6   4  15       21.32       27.81      9.36 o 
   7   4  15        3.91       -1.17     12.10 o 
   8   4  15        1.83        5.74      3.85 o 
   9   4  15        4.48       -0.53      4.40 o 
  10   4  15        0.14        9.02      6.72 o 
 -18   5  15        0.32       -5.89      7.10 o 
 -17   5  15        0.02        2.09      7.65 o 
 -16   5  15        0.05        1.61      2.77 o 
 -15   5  15        0.23       -0.74      5.58 o 
 -14   5  15        0.42        4.14      6.81 o 
 -13   5  15        1.91       10.92      8.37 o 
 -12   5  15        1.70        1.87      4.51 o 
 -11   5  15       11.92        2.51      3.04 o 
 -10   5  15        0.74        3.53      5.52 o 
  -9   5  15        6.81        4.23      5.61 o 
  -8   5  15       10.22       -5.97      7.10 o 
  -7   5  15        4.00       -3.92      4.97 o 
  -6   5  15        0.04       -0.62      2.08 o 
  -5   5  15       16.40       21.57      6.45 o 
  -4   5  15        3.34       -0.20      2.85 o 
  -3   5  15        2.72       -0.83      4.74 o 
  -2   5  15        1.11       -0.10      3.39 o 
  -1   5  15        0.90       -1.91      4.00 o 
   0   5  15        9.98       -4.03      5.77 o 
   1   5  15       18.01       15.36      5.72 o 
   2   5  15        1.20        3.20      5.48 o 
   3   5  15        0.94        0.29      1.66 o 
   4   5  15        0.02       -8.23      8.99 o 
   5   5  15       31.47       43.96     16.82 o 
   6   5  15       37.22       34.45     15.72 o 
   7   5  15        1.65       -5.18      6.84 o 
   8   5  15        8.86        3.01      8.00 o 
   9   5  15        0.69       -7.69      8.61 o 
 -16   6  15        1.03       -0.25      3.37 o 
 -15   6  15        0.09        8.74      7.96 o 
 -14   6  15        0.05       -2.67      4.65 o 
 -13   6  15        0.82        3.55      6.07 o 
 -12   6  15       24.21       37.53     14.69 o 
 -11   6  15        0.07       -0.03      2.89 o 
 -10   6  15       39.95       47.97     16.13 o 
  -9   6  15       10.67       20.26     11.35 o 
  -8   6  15        1.85        0.91      1.60 o 
  -7   6  15        9.59       10.02      3.62 o 
  -6   6  15        0.32       -4.23      6.46 o 
  -5   6  15        8.26       18.53      6.61 o 
  -4   6  15       25.23       20.37     14.15 o 
  -3   6  15        0.04        0.03      5.06 o 
  -2   6  15        0.19        0.97      4.08 o 
  -1   6  15        3.59        3.65      3.98 o 
   0   6  15       27.53       37.31     11.14 o 
   1   6  15       15.33       11.66     11.34 o 
   2   6  15        0.96        2.42      2.77 o 
   3   6  15        2.35       11.71      8.87 o 
   4   6  15        5.35        1.14      3.55 o 
   5   6  15        7.11       14.66     11.73 o 
   6   6  15        2.44        7.51      6.38 o 
   7   6  15        2.32        1.99      6.22 o 
 -13   7  15        0.85       -8.10      8.10 o 
 -12   7  15        1.25       -7.60      7.60 o 
 -11   7  15        0.80       -2.23      4.30 o 
 -10   7  15        0.01       -0.04      4.36 o 
  -9   7  15        5.19       21.77     13.47 o 
  -8   7  15       18.75       28.20     15.13 o 
  -7   7  15        0.63       -4.86      6.14 o 
  -6   7  15        2.61        2.00      7.09 o 
  -5   7  15        1.59        0.32      3.04 o 
  -4   7  15        1.33       -3.86      3.86 o 
  -3   7  15        7.41        0.44      2.66 o 
  -2   7  15        4.70       -0.62     10.53 o 
  -1   7  15        0.00        0.38      3.74 o 
   0   7  15        0.14       -1.33      7.43 o 
   1   7  15        1.20        3.68      3.40 o 
   2   7  15        0.48       -0.55      3.65 o 
   3   7  15        4.67        8.42      8.36 o 
   4   7  15        0.93        9.03      6.61 o 
  -8   8  15        2.50       -4.89      6.44 o 
  -7   8  15        1.08        3.75      6.09 o 
  -6   8  15        3.37      -10.37     10.37 o 
  -5   8  15        0.50       -4.93      6.38 o 
  -4   8  15        0.32        3.02      3.14 o 
  -3   8  15        1.99        6.60      4.15 o 
  -2   8  15        0.93       -1.93      5.26 o 
  -1   8  15        7.23       13.80      7.39 o 
 -20   0  16        1.42        1.76      3.41 o 
 -18   0  16        0.56       -1.30      8.28 o 
 -16   0  16        5.42       12.20      6.07 o 
 -14   0  16        0.05       -1.28      2.71 o 
 -12   0  16      270.57      302.13     41.15 o 
 -10   0  16      166.39      180.00     28.02 o 
  -8   0  16      260.72      219.09     13.03 o 
  -6   0  16      518.17      519.71     18.07 o 
  -4   0  16      110.59      103.66     13.83 o 
  -2   0  16      311.82      332.27     25.96 o 
   0   0  16      881.19      844.81     60.09 o 
   2   0  16       33.78       14.98      7.92 o 
   4   0  16      320.02      357.48     43.01 o 
   6   0  16      243.51      322.31     42.34 o 
   8   0  16        1.05        2.92      4.12 o 
  10   0  16        0.77       -1.53      6.32 o 
  12   0  16        0.27        7.81      8.85 o 
 -21   1  16        0.00       -1.06      2.93 o 
 -20   1  16        0.12       -2.76      2.76 o 
 -19   1  16        3.85       -1.61      4.72 o 
 -18   1  16        3.30       10.63      4.33 o 
 -17   1  16        0.06        4.30      3.37 o 
 -16   1  16        0.20        1.17      2.76 o 
 -15   1  16        1.08        3.99      1.62 o 
 -14   1  16        0.39        3.18      5.15 o 
 -13   1  16        6.15        4.67      1.90 o 
 -12   1  16       59.69       53.30      5.02 o 
 -11   1  16       33.49       17.46      4.36 o 
 -10   1  16        1.66       10.88      2.03 o 
  -9   1  16      170.64      161.43      9.01 o 
  -8   1  16      127.72      104.17      7.12 o 
  -7   1  16       49.89       53.23      4.09 o 
  -6   1  16        2.37        0.28      1.66 o 
  -5   1  16        0.90        0.78      1.84 o 
  -4   1  16       41.59       55.44      5.54 o 
  -3   1  16      394.50      428.13     18.43 o 
  -2   1  16      289.95      281.90     14.64 o 
  -1   1  16      253.09      245.49     12.15 o 
   0   1  16       48.25       46.04      5.17 o 
   1   1  16       67.60       48.82      5.21 o 
   2   1  16        2.01        1.26      4.34 o 
   3   1  16      105.39      114.03     20.55 o 
   4   1  16        2.54        3.05      6.54 o 
   5   1  16       48.71       71.09     13.91 o 
   6   1  16        1.22       10.01      6.42 o 
   7   1  16        6.70       -3.53      3.53 o 
   8   1  16        2.70        4.93      7.84 o 
   9   1  16        7.52        8.25      5.47 o 
  10   1  16        3.03       -0.22      4.74 o 
  11   1  16        0.26        0.20      3.76 o 
 -21   2  16        0.19        7.81      4.95 o 
 -20   2  16        0.01        2.62      2.78 o 
 -19   2  16        0.09        4.79      3.39 o 
 -18   2  16        0.49       -2.27      2.78 o 
 -17   2  16        0.87        4.63      4.91 o 
 -16   2  16        0.18        1.08      2.56 o 
 -15   2  16        4.84        2.75      2.22 o 
 -14   2  16       11.20       13.44      3.45 o 
 -13   2  16        5.13        6.42      2.46 o 
 -12   2  16       14.99        2.84      2.92 o 
 -11   2  16        9.34        8.52      1.76 o 
 -10   2  16       28.28       35.78      3.93 o 
  -9   2  16      106.15       88.06      7.57 o 
  -8   2  16      270.09      293.99     15.91 o 
  -7   2  16       94.14      114.87      8.80 o 
  -6   2  16      107.91      100.61     10.23 o 
  -5   2  16       17.13       14.56      3.50 o 
  -4   2  16       10.23        5.90      3.43 o 
  -3   2  16      123.16      122.65     12.61 o 
  -2   2  16      171.93      189.89     19.21 o 
  -1   2  16      191.56      191.09     19.55 o 
   0   2  16       14.05       21.35      6.55 o 
   1   2  16       54.54       56.14      7.10 o 
   2   2  16       74.00       70.10      8.12 o 
   3   2  16      153.67      221.53     33.84 o 
   4   2  16       53.07       71.25     19.21 o 
   5   2  16       18.65       25.84     11.56 o 
   6   2  16        5.17       -1.46      5.68 o 
   7   2  16       17.49       12.26      7.29 o 
   8   2  16       47.82       68.64     21.66 o 
   9   2  16        0.15        2.26      4.59 o 
  10   2  16        2.62       -6.33      7.21 o 
  11   2  16        1.91        1.90      4.65 o 
 -20   3  16        0.17        1.38      8.79 o 
 -19   3  16        0.39        0.98      7.23 o 
 -18   3  16        0.20        1.93      6.78 o 
 -17   3  16        0.37        3.61      2.87 o 
 -16   3  16        1.70        3.40      3.08 o 
 -15   3  16        0.70       -1.61      3.79 o 
 -14   3  16        2.51        1.55      2.64 o 
 -13   3  16        0.80        1.97      2.82 o 
 -12   3  16       11.49       10.95      5.36 o 
 -11   3  16        8.04        8.94      3.18 o 
 -10   3  16       91.24       88.17      7.09 o 
  -9   3  16        3.73       -0.49      1.47 o 
  -8   3  16        1.94        1.10      1.68 o 
  -7   3  16        0.34       -1.12      3.32 o 
  -6   3  16       64.63       54.96      8.06 o 
  -5   3  16      124.97      154.77     15.48 o 
  -4   3  16       14.09       16.39      5.13 o 
  -3   3  16        0.14        1.59      3.00 o 
  -2   3  16      127.98      117.23     15.58 o 
  -1   3  16        3.34       -3.08      3.08 o 
   0   3  16      287.46      311.19     25.41 o 
   1   3  16       18.05        7.53      4.26 o 
   2   3  16        0.99        3.20      4.50 o 
   3   3  16        2.38        0.41      5.57 o 
   4   3  16       96.09       63.02     19.29 o 
   5   3  16        1.38       -0.28      3.62 o 
   6   3  16       15.44        7.08      8.91 o 
   7   3  16       29.93       30.94     14.06 o 
   8   3  16        0.04       -5.52      6.61 o 
   9   3  16        4.20       -7.05      7.50 o 
  10   3  16        2.72       10.57     10.77 o 
 -19   4  16        1.04        9.09     11.28 o 
 -18   4  16        0.00        0.73      4.04 o 
 -17   4  16        5.36        2.63      5.85 o 
 -16   4  16        1.03        3.53      2.98 o 
 -15   4  16       17.10       15.50      6.35 o 
 -14   4  16        1.86        9.49      9.62 o 
 -13   4  16        6.77       14.79      6.08 o 
 -12   4  16        1.14        2.23      2.76 o 
 -11   4  16       62.85       81.17      9.90 o 
 -10   4  16        2.90        0.27      1.05 o 
  -9   4  16       10.66       11.26      3.75 o 
  -8   4  16        5.70        1.50      3.22 o 
  -7   4  16       29.40       33.27     12.83 o 
  -6   4  16        0.30       -0.97      1.59 o 
  -5   4  16       68.28       63.03      9.33 o 
  -4   4  16       93.93       79.14      9.61 o 
  -3   4  16        0.66        1.27      2.60 o 
  -2   4  16       95.29      108.40     15.01 o 
  -1   4  16       63.65       78.50     12.56 o 
   0   4  16        2.63       -3.22      4.28 o 
   1   4  16        0.47        0.44      2.30 o 
   2   4  16       21.37       22.27      9.26 o 
   3   4  16       63.77       76.16     12.48 o 
   4   4  16        1.50        5.80      4.05 o 
   5   4  16       33.26       39.13     15.39 o 
   6   4  16        6.41        4.96      3.58 o 
   7   4  16        5.38        1.26     13.81 o 
   8   4  16        0.27        9.36      6.56 o 
   9   4  16        3.81        3.15      5.48 o 
 -17   5  16        0.95       -0.13      2.57 o 
 -16   5  16        0.11       -2.13      6.54 o 
 -15   5  16        0.19       -0.45      5.19 o 
 -14   5  16        0.07        1.63      5.86 o 
 -13   5  16        0.12        1.65      3.72 o 
 -12   5  16       15.59       39.58     14.45 o 
 -11   5  16        6.37       -0.56      5.56 o 
 -10   5  16        0.22       -4.12      5.61 o 
  -9   5  16       22.85       52.70     16.18 o 
  -8   5  16        7.40       -0.68      3.61 o 
  -7   5  16       13.64       18.99      5.69 o 
  -6   5  16       62.05       66.47     11.90 o 
  -5   5  16       36.35       36.29      8.93 o 
  -4   5  16       19.48       20.68      6.62 o 
  -3   5  16       15.23       11.05      4.99 o 
  -2   5  16        0.58       -1.29      3.81 o 
  -1   5  16       13.48       10.58      5.05 o 
   0   5  16        7.05        5.13      6.09 o 
   1   5  16       24.28       36.87      9.95 o 
   2   5  16       41.24       64.65     11.97 o 
   3   5  16        0.25       -0.52      2.29 o 
   4   5  16        0.23        9.90      8.45 o 
   5   5  16        8.43       24.47     15.12 o 
   6   5  16        0.04        4.91      8.29 o 
   7   5  16        0.55       13.53     12.70 o 
   8   5  16        1.00        4.85      6.84 o 
 -15   6  16        0.60       -7.57      7.57 o 
 -14   6  16        0.03        5.36      3.13 o 
 -13   6  16        8.56        6.43      4.59 o 
 -12   6  16        0.00        1.45      3.88 o 
 -11   6  16        1.15       -3.31      4.96 o 
 -10   6  16        2.50        5.05      6.23 o 
  -9   6  16        0.75       -1.55      3.77 o 
  -8   6  16        1.41       -3.13      4.02 o 
  -7   6  16        6.95        5.37      3.29 o 
  -6   6  16        7.03        9.27      4.22 o 
  -5   6  16        1.86        2.54      6.57 o 
  -4   6  16        0.41        3.20      4.68 o 
  -3   6  16       19.30       30.05      9.02 o 
  -2   6  16        3.13       -1.60      8.74 o 
  -1   6  16       30.38       46.70     11.77 o 
   0   6  16        0.25       -6.62      6.62 o 
   1   6  16       41.64       47.10     10.61 o 
   2   6  16        9.27       18.60     12.17 o 
   3   6  16        9.01        5.58      3.69 o 
   4   6  16        0.70      -10.86     10.86 o 
   5   6  16        4.51       -7.84      8.20 o 
   6   6  16        0.01       -6.06      7.32 o 
 -12   7  16        0.10        4.77      5.90 o 
 -11   7  16        1.15        4.64      3.05 o 
 -10   7  16        2.76        7.96      8.27 o 
  -9   7  16        0.44       -7.21      7.25 o 
  -8   7  16        0.96        2.17      7.10 o 
  -7   7  16       24.00       23.16     12.97 o 
  -6   7  16        0.38        7.01      7.26 o 
  -5   7  16        5.07       -2.18     13.15 o 
  -4   7  16        4.84        7.26      4.32 o 
  -3   7  16        4.78        5.89      4.55 o 
  -2   7  16        0.96        3.76      3.73 o 
  -1   7  16        0.05       -6.26      6.26 o 
   0   7  16        2.20        1.48      3.23 o 
   1   7  16        5.19        1.62      6.80 o 
   2   7  16        3.00        8.60     10.36 o 
 -21   0  17        0.08       -7.17      7.17 o 
 -19   0  17       10.04       -3.35      8.45 o 
 -17   0  17        0.85        2.84      3.32 o 
 -15   0  17        0.62        6.88      8.04 o 
 -13   0  17       32.85       33.47      8.80 o 
 -11   0  17        0.29        2.06      2.29 o 
  -9   0  17       41.48       45.84      5.96 o 
  -7   0  17      203.30      199.75     16.06 o 
  -5   0  17      169.68      158.20     11.23 o 
  -3   0  17        9.13       23.88      7.09 o 
  -1   0  17       31.11       33.48     11.74 o 
   1   0  17        0.01       -2.26      5.70 o 
   3   0  17       31.13       47.52     15.72 o 
   5   0  17       32.06       46.72     16.34 o 
   7   0  17       10.88        3.74      6.58 o 
   9   0  17        0.78        8.34      6.44 o 
 -21   1  17        0.19       -0.34      2.78 o 
 -20   1  17        0.97        0.79      3.02 o 
 -19   1  17        3.92        4.02      3.87 o 
 -18   1  17        2.54        7.64      5.10 o 
 -17   1  17        4.92       -0.89      2.00 o 
 -16   1  17        0.74        1.41      2.27 o 
 -15   1  17        4.92        5.51      2.37 o 
 -14   1  17        4.02        4.25      2.17 o 
 -13   1  17       12.20        2.93      3.42 o 
 -12   1  17        0.02       -0.35      1.32 o 
 -11   1  17       22.89       20.56      3.27 o 
 -10   1  17      340.66      349.33     13.71 o 
  -9   1  17      177.81      209.16     10.55 o 
  -8   1  17        6.46        4.96      1.18 o 
  -7   1  17       11.24        1.43      1.96 o 
  -6   1  17       20.33       18.19      3.19 o 
  -5   1  17       29.64       30.39      4.26 o 
  -4   1  17       64.12       72.11      7.15 o 
  -3   1  17      355.86      425.46     18.72 o 
  -2   1  17      328.62      352.32     20.24 o 
  -1   1  17        0.72       -1.52      2.63 o 
   0   1  17       88.23       66.45      6.22 o 
   1   1  17        3.46        0.00      2.95 o 
   2   1  17       25.57       20.89     11.21 o 
   3   1  17        0.45        4.39      6.99 o 
   4   1  17       70.45       74.21     14.40 o 
   5   1  17       12.37       12.01      6.57 o 
   6   1  17       10.93        6.89     12.73 o 
   7   1  17        0.04        1.79      3.27 o 
   8   1  17        1.81        1.66      7.07 o 
   9   1  17        6.08        3.10     15.46 o 
  10   1  17        0.97        0.65      3.89 o 
 -20   2  17        0.29        2.98      2.79 o 
 -19   2  17        0.40       -3.61      4.14 o 
 -18   2  17        1.50        0.07      2.48 o 
 -17   2  17        1.02        0.52      3.64 o 
 -16   2  17       10.38       12.99      3.74 o 
 -15   2  17        4.07        4.53      3.07 o 
 -14   2  17       38.02       39.03      5.88 o 
 -13   2  17        8.28        7.71      1.95 o 
 -12   2  17        2.83       -3.15      3.43 o 
 -11   2  17       65.12       77.67      7.41 o 
 -10   2  17       19.27       23.50      5.04 o 
  -9   2  17       48.54       54.52      6.92 o 
  -8   2  17        9.78        8.36      3.84 o 
  -7   2  17       86.85       85.88      8.38 o 
  -6   2  17        7.03        3.39      1.65 o 
  -5   2  17       39.92       37.29      5.84 o 
  -4   2  17       66.35       65.52      9.42 o 
  -3   2  17        0.21       -4.61      4.61 o 
  -2   2  17       88.22       78.51     10.61 o 
  -1   2  17        7.13        1.46      2.71 o 
   0   2  17        0.93        3.74      1.73 o 
   1   2  17       22.29       11.11      3.77 o 
   2   2  17      136.60      153.28     18.18 o 
   3   2  17        5.85        9.70      5.66 o 
   4   2  17       87.30      104.35     25.23 o 
   5   2  17       70.17       66.59     20.33 o 
   6   2  17        0.74        3.45      5.29 o 
   7   2  17       16.10       23.67     11.53 o 
   8   2  17        1.13       10.51      8.59 o 
   9   2  17        1.24        4.05      3.74 o 
  10   2  17        0.73       -0.93      3.65 o 
 -19   3  17        1.34        2.71      5.84 o 
 -18   3  17        2.60        6.15      5.08 o 
 -17   3  17        2.50        3.75      2.47 o 
 -16   3  17        0.54        0.28      2.45 o 
 -15   3  17        0.60        0.24      6.89 o 
 -14   3  17        0.17        3.70      3.13 o 
 -13   3  17        0.06        2.78      3.12 o 
 -12   3  17        0.23       -2.62      3.01 o 
 -11   3  17       28.97       27.73      5.49 o 
 -10   3  17       14.15       15.51      3.90 o 
  -9   3  17       52.56       68.32      9.63 o 
  -8   3  17        0.36        1.32      1.94 o 
  -7   3  17       20.73       19.02      4.73 o 
  -6   3  17       18.98       18.14      5.12 o 
  -5   3  17       13.01        0.41      5.29 o 
  -4   3  17       27.36       36.23     14.37 o 
  -3   3  17       76.24       81.06     13.45 o 
  -2   3  17        2.48        2.70      2.52 o 
  -1   3  17       52.61       69.33     12.08 o 
   0   3  17       82.78       91.40     14.52 o 
   1   3  17       15.28       31.53      9.74 o 
   2   3  17       29.08       31.99      8.60 o 
   3   3  17       44.62       27.63     18.20 o 
   4   3  17        4.79       12.14      9.28 o 
   5   3  17        0.01       -6.15     10.68 o 
   6   3  17       11.72        0.27      3.45 o 
   7   3  17        0.06      -11.14     11.14 o 
   8   3  17        0.14       15.40      9.72 o 
   9   3  17        0.52       -5.41      7.08 o 
 -18   4  17        1.22        6.74      8.71 o 
 -17   4  17        3.91        7.28      5.40 o 
 -16   4  17       11.63        6.65      6.50 o 
 -15   4  17        2.64        0.68     15.56 o 
 -14   4  17        1.84       -0.74      3.06 o 
 -13   4  17        1.75        0.12      5.85 o 
 -12   4  17       18.72       23.78      7.91 o 
 -11   4  17        0.03        3.07      4.22 o 
 -10   4  17        0.55        4.13      5.92 o 
  -9   4  17        7.16        8.83      2.36 o 
  -8   4  17        1.94       -4.71      6.40 o 
  -7   4  17        3.07        0.24      4.99 o 
  -6   4  17       50.92       65.93     11.24 o 
  -5   4  17       10.82       20.89      6.90 o 
  -4   4  17       42.67       45.48      9.81 o 
  -3   4  17       59.73       54.21     13.43 o 
  -2   4  17      110.48      117.91     15.95 o 
  -1   4  17        0.03        2.79      3.82 o 
   0   4  17       24.50       31.43     10.86 o 
   1   4  17       24.66       28.84      8.11 o 
   2   4  17       19.78       32.95      8.91 o 
   3   4  17        3.36        3.08      7.49 o 
   4   4  17       17.76        5.82      3.55 o 
   5   4  17       10.72       14.57     10.62 o 
   6   4  17        0.03        1.98      3.28 o 
   7   4  17       10.61       -4.98      4.98 o 
   8   4  17        0.02        1.64      6.40 o 
 -17   5  17        0.03       -0.15      2.13 o 
 -16   5  17        0.81        3.11      4.22 o 
 -15   5  17        0.78        7.19      5.63 o 
 -14   5  17        0.85        1.78      3.85 o 
 -13   5  17        0.94       -6.22      6.22 o 
 -12   5  17        1.00        1.56      5.19 o 
 -11   5  17        1.61        1.98      3.14 o 
 -10   5  17       26.24       22.41     11.21 o 
  -9   5  17        4.47        8.07      8.21 o 
  -8   5  17       26.52       17.70      9.36 o 
  -7   5  17       30.39       35.88      8.52 o 
  -6   5  17       69.74       72.57     26.00 o 
  -5   5  17        7.11        5.16      2.77 o 
  -4   5  17        0.36       -3.81      7.48 o 
  -3   5  17        5.12       15.70      6.13 o 
  -2   5  17        4.10       -0.14      3.38 o 
  -1   5  17        3.64        1.86      8.43 o 
   0   5  17        0.61        0.69      4.57 o 
   1   5  17       54.79       63.61     12.18 o 
   2   5  17        6.51        4.52      4.54 o 
   3   5  17       23.41       26.92     16.00 o 
   4   5  17        6.33        2.67      8.51 o 
   5   5  17        0.00       -8.76      8.76 o 
   6   5  17        3.96       -0.38      3.60 o 
 -14   6  17        0.15        4.75      5.50 o 
 -13   6  17        0.33       11.13     10.33 o 
 -12   6  17        0.69       -9.27      9.27 o 
 -11   6  17        0.64        7.71      8.91 o 
 -10   6  17        3.92        8.02      5.02 o 
  -9   6  17        0.20       -1.65      4.03 o 
  -8   6  17        0.31       -0.28      3.49 o 
  -7   6  17       12.61       20.64     12.05 o 
  -6   6  17       11.46        9.69      5.04 o 
  -5   6  17        0.66       -5.08      5.08 o 
  -4   6  17        3.17       -5.51      5.51 o 
  -3   6  17        0.73       -2.23      3.73 o 
  -2   6  17       26.60       40.14     11.49 o 
  -1   6  17        0.04        2.15      5.25 o 
   0   6  17       16.89       10.87      3.69 o 
   1   6  17        0.05        1.86      3.91 o 
   2   6  17        0.21       -3.49      5.57 o 
   3   6  17        1.02       -4.55      6.18 o 
   4   6  17        0.36       -3.63      5.88 o 
 -11   7  17        0.06        0.12      5.90 o 
 -10   7  17        0.03        2.09      8.98 o 
  -9   7  17        5.20       -6.90      7.07 o 
  -8   7  17       16.25       -3.29      5.57 o 
  -7   7  17        0.01       -8.42      8.42 o 
  -6   7  17        2.50       -0.61      3.05 o 
  -5   7  17        0.23        1.76      7.33 o 
  -4   7  17        1.53        0.90      8.10 o 
  -3   7  17        0.29       -5.88      9.27 o 
  -2   7  17        0.00       -2.17      7.39 o 
  -1   7  17        0.52       -1.79     15.02 o 
   0   7  17        4.61       -7.41      7.41 o 
 -20   0  18        1.81       -6.92      6.92 o 
 -18   0  18        7.61       13.27      6.84 o 
 -16   0  18        0.12        3.96      3.11 o 
 -14   0  18       69.73      112.68     17.09 o 
 -12   0  18       15.39        7.23      4.47 o 
 -10   0  18      149.86      176.42     13.91 o 
  -8   0  18       82.99       86.13      8.36 o 
  -6   0  18       77.47       84.48      7.68 o 
  -4   0  18        0.41        3.44      4.17 o 
  -2   0  18        0.83        3.85      9.27 o 
   0   0  18        3.74       13.00      7.49 o 
   2   0  18        1.22        2.71      4.66 o 
   4   0  18        6.58       -3.24      8.09 o 
   6   0  18       96.97      124.46     27.89 o 
   8   0  18        2.04       13.26      9.67 o 
 -20   1  18        2.95        7.94      4.14 o 
 -19   1  18        0.53        1.78      3.91 o 
 -18   1  18        4.89       13.72      6.01 o 
 -17   1  18        0.90        0.36      3.07 o 
 -16   1  18        7.48        2.13      3.66 o 
 -15   1  18        0.26       -2.04      2.56 o 
 -14   1  18        0.53       -2.27      2.61 o 
 -13   1  18        0.63        2.38      2.61 o 
 -12   1  18        0.04       -2.08      2.45 o 
 -11   1  18       38.81       53.55      7.79 o 
 -10   1  18       19.14       15.64      2.93 o 
  -9   1  18       47.35       50.72      4.99 o 
  -8   1  18       67.14       53.89      5.73 o 
  -7   1  18       30.83       44.84      5.31 o 
  -6   1  18        6.66       10.73      3.30 o 
  -5   1  18        0.43       -1.98      1.98 o 
  -4   1  18      208.59      227.73     14.21 o 
  -3   1  18       25.03       32.17      5.19 o 
  -2   1  18       52.56       60.79      6.86 o 
  -1   1  18       28.90       21.99      3.83 o 
   0   1  18        0.55       -3.17      3.37 o 
   1   1  18        0.03       -5.12      6.18 o 
   2   1  18       11.29       10.24      6.31 o 
   3   1  18       44.04       41.55     10.64 o 
   4   1  18       11.63       23.43      8.69 o 
   5   1  18        0.04        6.12      4.32 o 
   6   1  18        0.03        5.84      4.16 o 
   7   1  18        0.78        0.59      3.58 o 
   8   1  18        4.95        9.02      6.13 o 
   9   1  18        1.38        1.74      8.14 o 
 -20   2  18        1.03       -2.24      5.01 o 
 -19   2  18        1.02       -0.04      3.84 o 
 -18   2  18        0.70        4.29      8.56 o 
 -17   2  18        8.05        9.09      4.54 o 
 -16   2  18       12.84       16.60      4.74 o 
 -15   2  18        9.07        6.34      2.06 o 
 -14   2  18        3.28       12.00      4.91 o 
 -13   2  18        0.06        3.39      2.79 o 
 -12   2  18       39.59       44.13      9.50 o 
 -11   2  18        0.30        4.59      5.55 o 
 -10   2  18        0.47        1.90      3.15 o 
  -9   2  18       72.72       92.08      9.60 o 
  -8   2  18        0.05        0.30      1.58 o 
  -7   2  18       15.67       18.24      4.06 o 
  -6   2  18       43.58       46.21      5.61 o 
  -5   2  18       34.39       31.78      6.78 o 
  -4   2  18       16.76       16.54      4.33 o 
  -3   2  18        5.78        9.77      4.54 o 
  -2   2  18        0.78        3.54      3.10 o 
  -1   2  18        9.84       10.12      4.35 o 
   0   2  18       23.83       29.10      6.26 o 
   1   2  18        8.07        8.60      4.85 o 
   2   2  18       16.18       31.15      9.39 o 
   3   2  18        0.00        0.85      5.16 o 
   4   2  18       41.08       58.48     13.42 o 
   5   2  18        0.25       -0.06      4.61 o 
   6   2  18        0.00       -0.01     19.61 o 
   7   2  18        6.95       13.92      8.18 o 
   8   2  18        4.98        3.58     10.60 o 
   9   2  18        5.68        2.46      6.13 o 
 -19   3  18        0.01        1.22      3.20 o 
 -18   3  18        4.36       12.27     12.31 o 
 -17   3  18        0.16        1.26      8.41 o 
 -16   3  18        4.12        2.74      8.43 o 
 -15   3  18        0.06       -3.33      5.56 o 
 -14   3  18       11.80        6.97      7.09 o 
 -13   3  18       11.89       34.02      9.42 o 
 -12   3  18        5.10        0.43      2.94 o 
 -11   3  18        1.12        0.12      3.59 o 
 -10   3  18        0.00        1.96      1.66 o 
  -9   3  18        5.10        9.39      2.97 o 
  -8   3  18       64.40      100.78     14.16 o 
  -7   3  18      156.32      158.65     21.73 o 
  -6   3  18       32.21       40.18      9.57 o 
  -5   3  18       71.93       83.96     14.02 o 
  -4   3  18        0.84        1.48      3.36 o 
  -3   3  18       42.59       46.04     10.84 o 
  -2   3  18        0.89        4.02      4.11 o 
  -1   3  18       26.55       39.80      9.78 o 
   0   3  18        3.33        5.09      3.89 o 
   1   3  18       32.73       21.02     11.54 o 
   2   3  18        4.24        2.96     13.74 o 
   3   3  18        6.47       16.50     11.47 o 
   4   3  18        1.97       -9.31      9.31 o 
   5   3  18        1.53       -2.45      5.94 o 
   6   3  18        1.70       -2.95      5.51 o 
   7   3  18        2.27        3.11      3.32 o 
   8   3  18        0.96        1.50      5.09 o 
 -18   4  18        0.20      -14.07     14.07 o 
 -17   4  18        1.36       -1.32     15.86 o 
 -16   4  18        0.08       -0.88      2.42 o 
 -15   4  18        1.18        1.24      4.45 o 
 -14   4  18        0.67       -4.59      4.59 o 
 -13   4  18        2.30        0.91      2.69 o 
 -12   4  18        0.08       -4.48      4.74 o 
 -11   4  18        9.32       14.93      8.45 o 
 -10   4  18        0.57       -0.49      4.54 o 
  -9   4  18        1.94       -1.51      3.89 o 
  -8   4  18       21.15       26.35      5.45 o 
  -7   4  18        0.32       -1.29      2.64 o 
  -6   4  18       15.83       22.13      6.11 o 
  -5   4  18       52.99       60.26     11.65 o 
  -4   4  18       11.68        1.09      2.69 o 
  -3   4  18       71.35       94.80     14.86 o 
  -2   4  18       21.27       24.48     10.59 o 
  -1   4  18        7.68       -1.70      2.77 o 
   0   4  18       12.06       26.80     11.07 o 
   1   4  18        8.79        6.13      5.05 o 
   2   4  18        1.22        3.63      3.21 o 
   3   4  18       27.11       23.74     13.46 o 
   4   4  18        3.03       15.13      9.59 o 
   5   4  18        0.96       13.99      9.73 o 
   6   4  18        1.01       -2.44      7.77 o 
   7   4  18        0.03       -8.18      8.18 o 
 -16   5  18        0.05        2.37      4.96 o 
 -15   5  18        0.25       -2.54     10.50 o 
 -14   5  18        0.07       -4.01      4.54 o 
 -13   5  18        0.14        0.38      2.89 o 
 -12   5  18        5.46        1.14      4.76 o 
 -11   5  18        0.82        3.11      7.70 o 
 -10   5  18        0.17       -0.87      3.52 o 
  -9   5  18       20.95       31.03     12.88 o 
  -8   5  18       11.08       10.74      6.28 o 
  -7   5  18        3.80        1.93     10.13 o 
  -6   5  18        0.84       -3.32     13.17 o 
  -5   5  18        0.87       -4.53      4.53 o 
  -4   5  18        5.08        0.88      2.79 o 
  -3   5  18       14.73        8.09      5.75 o 
  -2   5  18        0.86        5.75      3.81 o 
  -1   5  18        1.38       -1.00      2.26 o 
   0   5  18        9.60       22.32      7.58 o 
   1   5  18       28.70       32.03      9.39 o 
   2   5  18        2.19       -9.76      9.76 o 
   3   5  18        0.97      -11.64     11.64 o 
   4   5  18        0.00        5.67      7.28 o 
   5   5  18        2.97        0.05      4.44 o 
 -13   6  18        0.04        4.66      6.76 o 
 -12   6  18        1.58        1.87      5.33 o 
 -11   6  18        1.89       15.13      9.48 o 
 -10   6  18        0.41       -1.89      4.63 o 
  -9   6  18        0.04       -4.85      5.93 o 
  -8   6  18        0.00       -4.36      8.13 o 
  -7   6  18       14.09       30.87     13.68 o 
  -6   6  18        0.36        0.77      5.24 o 
  -5   6  18        3.87        5.72      4.01 o 
  -4   6  18        0.07        9.05      6.19 o 
  -3   6  18        7.90       -0.31      4.09 o 
  -2   6  18        4.57        2.62      4.04 o 
  -1   6  18       10.33       15.84      7.02 o 
   0   6  18        0.02        1.57      3.29 o 
   1   6  18        0.05        0.44      3.31 o 
   2   6  18        0.02        6.24      7.11 o 
  -8   7  18        1.33        1.74      7.52 o 
  -7   7  18        0.02       -4.41      4.41 o 
  -6   7  18        2.08        0.04      3.44 o 
  -5   7  18        0.31       -8.49      8.49 o 
  -4   7  18        0.21      -14.08     14.08 o 
  -3   7  18        1.81        0.28     10.33 o 
 -19   0  19        4.49        3.96      4.12 o 
 -17   0  19        2.57       15.23      6.78 o 
 -15   0  19       17.70       15.07      9.43 o 
 -13   0  19       27.98       48.77     10.59 o 
 -11   0  19       57.16       61.62     15.87 o 
  -9   0  19       37.52       32.69      6.68 o 
  -7   0  19        1.32        2.16      1.99 o 
  -5   0  19        0.74       -1.20      4.26 o 
  -3   0  19       16.75       14.34      6.26 o 
  -1   0  19       50.73       58.76     18.10 o 
   1   0  19       12.45        0.54      4.11 o 
   3   0  19       64.16       69.95     20.07 o 
   5   0  19       40.28       48.88     18.26 o 
   7   0  19        3.61        4.34      3.72 o 
 -19   1  19        1.54        6.11      4.01 o 
 -18   1  19        0.62       -3.95      3.95 o 
 -17   1  19        6.77       -1.19      3.17 o 
 -16   1  19        2.88        2.24      3.95 o 
 -15   1  19        7.32        1.22      2.14 o 
 -14   1  19        1.02        4.03      2.19 o 
 -13   1  19        3.38       10.12      5.82 o 
 -12   1  19        4.68        4.65      3.66 o 
 -11   1  19        3.38        7.27      2.69 o 
 -10   1  19        8.10        8.32      3.23 o 
  -9   1  19        0.91       -0.68      2.11 o 
  -8   1  19        2.87        0.21      2.20 o 
  -7   1  19        6.50        3.06      3.34 o 
  -6   1  19       32.44       34.99      5.28 o 
  -5   1  19      118.66      144.23     10.90 o 
  -4   1  19        4.27        2.27      2.95 o 
  -3   1  19       52.83       49.96      6.55 o 
  -2   1  19       72.86       63.70      7.44 o 
  -1   1  19       13.89        8.44      3.27 o 
   0   1  19        2.50       -0.66      3.19 o 
   1   1  19        1.19       -3.00      3.43 o 
   2   1  19        4.59       -2.15      4.50 o 
   3   1  19       17.14       30.76      9.79 o 
   4   1  19       99.57      143.70     21.19 o 
   5   1  19        0.01       -4.07      4.19 o 
   6   1  19        7.74       -1.70      3.98 o 
   7   1  19        1.71        2.96     10.35 o 
   8   1  19        3.18       -1.00      5.13 o 
 -19   2  19        0.02        0.46      2.70 o 
 -18   2  19       10.50       12.07      5.12 o 
 -17   2  19        0.43       -2.81      2.81 o 
 -16   2  19        2.66        6.39      4.53 o 
 -15   2  19       11.33       20.80      7.76 o 
 -14   2  19        1.64        1.10      3.67 o 
 -13   2  19       27.69       33.76      8.86 o 
 -12   2  19        3.95       -0.58      3.52 o 
 -11   2  19        3.77        2.71      3.12 o 
 -10   2  19        2.13       -0.23      1.76 o 
  -9   2  19       44.79       53.13      7.76 o 
  -8   2  19        1.36        2.16      3.28 o 
  -7   2  19        3.79        1.49      2.40 o 
  -6   2  19       50.70       68.97      8.36 o 
  -5   2  19        2.13        5.47      2.67 o 
  -4   2  19       52.41       66.72      8.58 o 
  -3   2  19       33.56       50.20      7.10 o 
  -2   2  19       75.49       92.96      9.68 o 
  -1   2  19       23.89       27.51      4.98 o 
   0   2  19        6.00        5.79      3.35 o 
   1   2  19       27.54       24.38      6.76 o 
   2   2  19        0.01       -1.35      4.86 o 
   3   2  19        0.06       -2.23      4.65 o 
   4   2  19        1.78       -2.40      4.96 o 
   5   2  19        0.14       -1.51      3.66 o 
   6   2  19        0.30       -4.24      5.46 o 
   7   2  19        3.39        9.84      7.62 o 
 -18   3  19        0.02        6.74      6.68 o 
 -17   3  19        3.88        4.52     10.90 o 
 -16   3  19        0.17       -0.65      3.06 o 
 -15   3  19        6.50       -1.38      2.93 o 
 -14   3  19        2.32        5.52      3.85 o 
 -13   3  19        0.00       -4.17      4.17 o 
 -12   3  19        2.56       -0.95      3.96 o 
 -11   3  19        4.90        2.00      5.21 o 
 -10   3  19        3.47        2.74      3.42 o 
  -9   3  19        5.79        3.36      2.91 o 
  -8   3  19       38.52       23.18      5.93 o 
  -7   3  19       38.70       47.21     10.24 o 
  -6   3  19       62.54       61.30     11.99 o 
  -5   3  19       20.84       26.65      8.62 o 
  -4   3  19       38.34       38.14     10.22 o 
  -3   3  19       11.10        2.56      2.73 o 
  -2   3  19       50.96       74.11     13.76 o 
  -1   3  19       60.11       63.36     16.25 o 
   0   3  19        7.87        9.75      4.05 o 
   1   3  19        7.38        7.23      5.99 o 
   2   3  19        0.66       -0.41      3.14 o 
   3   3  19       23.99       34.08     16.52 o 
   4   3  19        0.58        3.48      3.61 o 
   5   3  19        0.02       -5.40      5.40 o 
   6   3  19        3.42        1.26      6.30 o 
   7   3  19        0.04       -2.94      5.63 o 
 -17   4  19        0.02       -7.06      8.30 o 
 -16   4  19        4.39        2.08      3.62 o 
 -15   4  19        0.64       -2.15      7.92 o 
 -14   4  19        0.02       -1.93      8.57 o 
 -13   4  19        0.01       -2.14      3.76 o 
 -12   4  19        7.57       10.48      6.52 o 
 -11   4  19        7.48        5.29      4.08 o 
 -10   4  19        0.09       -8.41      8.41 o 
  -9   4  19        7.69        9.43      3.49 o 
  -8   4  19        9.23       13.92      3.77 o 
  -7   4  19        4.63        2.27      2.56 o 
  -6   4  19        3.62        5.78      3.66 o 
  -5   4  19        4.07       -0.57      2.16 o 
  -4   4  19       19.12       26.54      8.22 o 
  -3   4  19        4.96        3.33      3.52 o 
  -2   4  19        6.24        8.91      7.43 o 
  -1   4  19        0.20        2.67      5.30 o 
   0   4  19       24.07        8.23      6.50 o 
   1   4  19        4.89        4.57      3.88 o 
   2   4  19        0.98       -3.93      3.93 o 
   3   4  19        0.02       -2.01      4.68 o 
   4   4  19        0.00        7.94      9.36 o 
   5   4  19        0.83        4.59      6.70 o 
 -15   5  19        1.19       -5.16      8.64 o 
 -14   5  19        3.36        1.81      8.37 o 
 -13   5  19        0.00        1.82      3.32 o 
 -12   5  19        1.72        8.21      9.12 o 
 -11   5  19        1.52        3.71      7.86 o 
 -10   5  19        7.80        4.37      6.75 o 
  -9   5  19        3.98       -2.95      5.20 o 
  -8   5  19       13.75       18.90     10.69 o 
  -7   5  19        3.15        6.73      7.04 o 
  -6   5  19        1.13       -2.54      3.08 o 
  -5   5  19       21.50       27.43      8.48 o 
  -4   5  19        5.60        6.04      3.53 o 
  -3   5  19        1.43       -3.59      3.59 o 
  -2   5  19        2.36       -5.30      6.59 o 
  -1   5  19        6.64        5.94      3.98 o 
   0   5  19        9.00       17.30      6.83 o 
   1   5  19        3.96        1.66      6.31 o 
   2   5  19        0.17        0.60      3.76 o 
   3   5  19        0.04        0.32      3.10 o 
 -12   6  19        0.00        8.84      7.80 o 
 -11   6  19        0.81       -2.08      4.35 o 
 -10   6  19        2.02       16.60     12.73 o 
  -9   6  19        0.54        2.75      7.23 o 
  -8   6  19        0.30       -9.28      9.28 o 
  -7   6  19        1.27        5.20      5.78 o 
  -6   6  19        3.00       10.49      9.60 o 
  -5   6  19        9.73        2.65      5.40 o 
  -4   6  19        8.52       10.17      5.12 o 
  -3   6  19        0.15       -4.40      5.13 o 
  -2   6  19        3.47        1.93      4.59 o 
  -1   6  19        0.47        4.22      4.28 o 
   0   6  19        0.17        1.49      3.40 o 
 -18   0  20       18.17       23.27      9.77 o 
 -16   0  20        3.78       17.98      6.04 o 
 -14   0  20       15.74       10.73      6.33 o 
 -12   0  20       35.95       39.95      9.57 o 
 -10   0  20        0.32        6.07      3.13 o 
  -8   0  20       43.73       55.92     11.73 o 
  -6   0  20        0.99       -0.06      2.17 o 
  -4   0  20        0.03       -3.27      3.27 o 
  -2   0  20      210.98      254.95     36.25 o 
   0   0  20        8.54       24.30     10.20 o 
   2   0  20        8.98        5.03      5.72 o 
   4   0  20       29.04       34.97     15.58 o 
   6   0  20        6.95       13.10     10.13 o 
 -19   1  20        1.98       -3.78      3.78 o 
 -18   1  20        4.19        6.49      4.79 o 
 -17   1  20        0.02        1.96      3.76 o 
 -16   1  20        4.56        9.65      6.85 o 
 -15   1  20        1.37        0.35      3.38 o 
 -14   1  20        2.46        3.73      2.85 o 
 -13   1  20        0.20        7.31      3.68 o 
 -12   1  20        3.38        3.56      2.82 o 
 -11   1  20        0.13        2.65      3.23 o 
 -10   1  20       22.80       31.57      5.80 o 
  -9   1  20        0.04        1.39      2.99 o 
  -8   1  20       24.90       45.77      6.59 o 
  -7   1  20       23.31       18.35      3.91 o 
  -6   1  20       79.58      103.69      9.61 o 
  -5   1  20        1.15        2.53      2.92 o 
  -4   1  20       52.27       63.39      7.64 o 
  -3   1  20        7.73        3.87      3.08 o 
  -2   1  20        0.09       -1.61      3.71 o 
  -1   1  20        0.08       -2.67      3.11 o 
   0   1  20        6.32        1.52      9.03 o 
   1   1  20        1.02       -2.17      4.50 o 
   2   1  20        0.53       10.03      6.48 o 
   3   1  20        9.98       15.64      8.68 o 
   4   1  20        7.72       17.57     10.06 o 
   5   1  20        4.92        1.89      5.25 o 
   6   1  20        4.84        6.81      7.15 o 
   7   1  20        0.39       15.58      9.37 o 
 -18   2  20        3.54        4.97      3.95 o 
 -17   2  20        0.69       -7.62      7.62 o 
 -16   2  20        6.67       21.18      7.75 o 
 -15   2  20        2.98       -4.30      4.60 o 
 -14   2  20       17.74       13.44      6.92 o 
 -13   2  20        0.87        3.04      2.62 o 
 -12   2  20       11.24       26.31      7.36 o 
 -11   2  20       13.17       22.95      5.64 o 
 -10   2  20       36.18       36.81      7.39 o 
  -9   2  20        2.86        2.33      4.81 o 
  -8   2  20        0.15        2.54      5.34 o 
  -7   2  20        5.19        7.79      5.06 o 
  -6   2  20        4.05        1.56      2.62 o 
  -5   2  20        8.54       12.68      4.06 o 
  -4   2  20        3.17        6.87      3.34 o 
  -3   2  20       73.52      102.01     10.33 o 
  -2   2  20        0.36        4.22      2.77 o 
  -1   2  20        0.86        2.06      2.24 o 
   0   2  20       41.25       47.13      9.17 o 
   1   2  20       18.73       22.20      8.77 o 
   2   2  20        7.98        3.67      4.09 o 
   3   2  20        4.74       -0.36      5.89 o 
   4   2  20       23.00       18.45      7.67 o 
   5   2  20        1.59       -5.00      5.00 o 
   6   2  20        4.02        1.08      8.79 o 
 -17   3  20        0.02        9.43      6.44 o 
 -16   3  20        3.61       -2.17      3.46 o 
 -15   3  20        0.71       -1.83      2.52 o 
 -14   3  20        0.57       -0.08      2.63 o 
 -13   3  20        6.87       -2.06      7.66 o 
 -12   3  20        1.51        8.57      6.70 o 
 -11   3  20        3.45        6.23      5.12 o 
 -10   3  20        1.82       -0.61      1.83 o 
  -9   3  20        3.56        4.61      3.34 o 
  -8   3  20        2.62        2.68      4.86 o 
  -7   3  20       17.15       22.70      5.64 o 
  -6   3  20       13.98       13.01      3.68 o 
  -5   3  20        3.24        1.48      3.42 o 
  -4   3  20       36.84       49.01     10.85 o 
  -3   3  20       12.92       16.57      8.20 o 
  -2   3  20       32.86       28.00      7.38 o 
  -1   3  20        9.83        2.11      4.01 o 
   0   3  20        4.92        2.35      5.62 o 
   1   3  20        0.02       -0.90      7.88 o 
   2   3  20       10.70       -6.85      7.19 o 
   3   3  20        5.62       -1.62      4.23 o 
   4   3  20        1.23       11.82      9.08 o 
   5   3  20        6.66       15.64     11.92 o 
 -16   4  20        0.29      -11.49     11.49 o 
 -15   4  20        0.31        4.99      5.17 o 
 -14   4  20        2.64        7.53      9.19 o 
 -13   4  20        0.70        1.19      4.18 o 
 -12   4  20        1.91        0.21      2.29 o 
 -11   4  20        2.81       -2.35      3.78 o 
 -10   4  20        0.47       -3.69      8.04 o 
  -9   4  20       22.54       19.55      6.88 o 
  -8   4  20        0.90        0.18      3.01 o 
  -7   4  20        0.04        3.07      4.14 o 
  -6   4  20        0.00       -3.27      3.27 o 
  -5   4  20       11.97       10.03      4.83 o 
  -4   4  20        0.40        1.67      3.37 o 
  -3   4  20        4.73        7.94      4.88 o 
  -2   4  20        2.56        8.31      6.84 o 
  -1   4  20       23.18       22.84      9.25 o 
   0   4  20       13.37       27.33     12.12 o 
   1   4  20        7.67        3.51      7.43 o 
   2   4  20        4.62        4.28      6.80 o 
   3   4  20        3.90        5.78      7.70 o 
   4   4  20        0.98       -3.03      5.75 o 
 -14   5  20        0.04       -0.83      9.88 o 
 -13   5  20        4.11        0.88      9.44 o 
 -12   5  20        1.72       -7.21      7.21 o 
 -11   5  20        5.91       -9.70      9.70 o 
 -10   5  20        3.96        4.28      5.08 o 
  -9   5  20        1.91        3.57      7.20 o 
  -8   5  20        4.12        1.14     11.12 o 
  -7   5  20        0.21       -3.69      5.44 o 
  -6   5  20        0.07        0.92      3.53 o 
  -5   5  20        0.12       -2.59      5.90 o 
  -4   5  20        2.84        0.95      2.88 o 
  -3   5  20        4.22        7.36      6.88 o 
  -2   5  20        3.35        4.38      5.33 o 
  -1   5  20        9.79       24.56      9.04 o 
   0   5  20        0.36        8.50      7.80 o 
   1   5  20       16.49       17.57     11.93 o 
  -9   6  20        0.01       -6.39      7.00 o 
  -8   6  20        0.00        1.23      4.21 o 
  -7   6  20        8.88        6.58      9.52 o 
  -6   6  20        4.54       -4.05     11.91 o 
  -5   6  20        3.24       10.94     10.35 o 
  -4   6  20        2.06       -5.18      6.07 o 
  -3   6  20        8.64       15.36      6.81 o 
 -17   0  21       11.13        7.39     12.83 o 
 -15   0  21       19.65       25.45      9.20 o 
 -13   0  21       36.71       38.53      9.41 o 
 -11   0  21       21.95       15.11     11.76 o 
  -9   0  21       40.50       40.10     10.15 o 
  -7   0  21        0.04        0.72      3.41 o 
  -5   0  21        1.34        6.83      5.45 o 
  -3   0  21      119.89      161.30     29.22 o 
  -1   0  21       38.68       35.74     14.18 o 
   1   0  21       22.49       11.80      8.94 o 
   3   0  21       23.27       40.46     17.24 o 
   5   0  21        5.85        9.75     11.16 o 
 -18   1  21        1.62        3.63      3.87 o 
 -17   1  21        8.89        4.76      4.30 o 
 -16   1  21        1.28       -1.96      4.29 o 
 -15   1  21        1.70        5.53      3.65 o 
 -14   1  21        0.94       -0.48      3.62 o 
 -13   1  21        0.04       13.86     13.17 o 
 -12   1  21        7.87        4.94      7.82 o 
 -11   1  21        1.45       10.06      3.84 o 
 -10   1  21        0.78        4.70      2.83 o 
  -9   1  21        7.45        6.69      3.23 o 
  -8   1  21        5.53        0.26      3.08 o 
  -7   1  21       37.97       53.88      7.11 o 
  -6   1  21        3.91       -1.59      2.36 o 
  -5   1  21       46.76       42.38     10.69 o 
  -4   1  21        4.13        1.96      4.29 o 
  -3   1  21        9.16        8.79      4.41 o 
  -2   1  21        1.08       -3.03      3.03 o 
  -1   1  21        0.60       -1.42      5.72 o 
   0   1  21        3.44       -3.15      9.56 o 
   1   1  21        6.09        3.28      3.65 o 
   2   1  21        0.62        1.64      7.73 o 
   3   1  21       18.82       35.90     10.62 o 
   4   1  21        2.00        3.58      8.59 o 
   5   1  21        9.88        6.53     19.48 o 
 -17   2  21        1.15        3.36      4.88 o 
 -16   2  21        0.09        1.51      3.57 o 
 -15   2  21        8.95       14.42      6.67 o 
 -14   2  21        1.34        6.70      4.02 o 
 -13   2  21       20.79       34.33      8.80 o 
 -12   2  21        3.68       -3.15      3.95 o 
 -11   2  21        3.90       12.18      4.73 o 
 -10   2  21        0.04        1.27      2.35 o 
  -9   2  21        2.74       -1.05      2.67 o 
  -8   2  21        0.41       -3.93      3.93 o 
  -7   2  21        6.83        8.98      4.23 o 
  -6   2  21        2.30        3.71      3.04 o 
  -5   2  21        1.87        3.19      2.52 o 
  -4   2  21       39.70       51.15      9.76 o 
  -3   2  21        1.46       -3.05      4.35 o 
  -2   2  21        1.44        2.37      4.38 o 
  -1   2  21       31.81       37.33      8.69 o 
   0   2  21        1.81        9.91      5.36 o 
   1   2  21       18.62       43.82     12.21 o 
   2   2  21        4.46        5.69      8.17 o 
   3   2  21        4.19        4.51      3.69 o 
   4   2  21        0.03        5.36      3.75 o 
   5   2  21        0.07        3.81      3.29 o 
 -16   3  21        4.30        5.25      5.48 o 
 -15   3  21        0.47        3.03      4.52 o 
 -14   3  21        3.85       14.15      8.31 o 
 -13   3  21        0.12        7.64     11.80 o 
 -12   3  21        3.23       10.86      6.80 o 
 -11   3  21       10.27       11.72      6.36 o 
 -10   3  21        6.02       -0.94      5.34 o 
  -9   3  21       17.45       50.67      9.02 o 
  -8   3  21        0.12       -2.60      2.60 o 
  -7   3  21        0.28        6.89      3.44 o 
  -6   3  21        0.57       -0.09      4.00 o 
  -5   3  21        3.79       -0.80      3.71 o 
  -4   3  21        1.42        8.82      7.21 o 
  -3   3  21       15.32       21.66      6.47 o 
  -2   3  21        4.95        9.98      5.04 o 
  -1   3  21        3.06        1.87      3.00 o 
   0   3  21        3.57        3.02      3.87 o 
   1   3  21        2.06        2.43      3.50 o 
   2   3  21        5.67       -4.33      4.33 o 
   3   3  21        0.07        0.98     13.45 o 
 -14   4  21        0.03        3.69      2.96 o 
 -13   4  21        0.68       -2.31      2.87 o 
 -12   4  21        6.60       11.29      5.21 o 
 -11   4  21        1.82       12.28      7.66 o 
 -10   4  21       23.02       40.75     11.61 o 
  -9   4  21        3.54        0.73      4.64 o 
  -8   4  21        8.73       13.88      5.27 o 
  -7   4  21        2.38       -0.08      2.37 o 
  -6   4  21       34.38       34.78      7.94 o 
  -5   4  21        3.20        2.02      3.11 o 
  -4   4  21        3.41       -0.64      5.75 o 
  -3   4  21        0.48        0.65      3.99 o 
  -2   4  21        8.88       22.22     11.70 o 
  -1   4  21        5.41       -1.48      3.62 o 
   0   4  21        0.36        1.25      2.54 o 
   1   4  21        7.45       -0.27      3.57 o 
   2   4  21        1.98       18.06     13.44 o 
 -12   5  21        7.92        0.86      8.21 o 
 -11   5  21        1.21        1.82      3.87 o 
 -10   5  21        2.95       -1.45      4.79 o 
  -9   5  21        2.20        8.51      5.73 o 
  -8   5  21        1.05       16.73     11.34 o 
  -7   5  21        7.28        0.34      2.54 o 
  -6   5  21        0.00        7.35     10.28 o 
  -5   5  21        0.70       -8.69      8.69 o 
  -4   5  21        2.73       16.83      6.92 o 
  -3   5  21        0.00       -0.83      2.81 o 
  -2   5  21       21.41       17.45      7.42 o 
  -1   5  21        0.00       -2.44      5.09 o 
 -16   0  22        5.69        4.14      5.92 o 
 -14   0  22       44.82       49.97     19.75 o 
 -12   0  22        6.02        4.74      3.85 o 
 -10   0  22        2.82       -2.38      3.03 o 
  -8   0  22        8.47       28.56      8.55 o 
  -6   0  22        6.60        3.73      5.92 o 
  -4   0  22       11.22       17.58      9.28 o 
  -2   0  22       34.97       43.23     15.45 o 
   0   0  22       30.58       51.10     18.72 o 
   2   0  22      100.50      156.31     34.04 o 
   4   0  22       11.74       12.47     11.32 o 
 -17   1  22        2.21        0.28     10.06 o 
 -16   1  22        2.54        1.04      7.03 o 
 -15   1  22        0.46        2.72      3.98 o 
 -14   1  22        1.89       11.07      7.23 o 
 -13   1  22        0.02        7.68     39.03 o 
 -12   1  22        1.27        1.83      4.47 o 
 -11   1  22        0.50        0.19      3.33 o 
 -10   1  22       18.31       31.64      9.50 o 
  -9   1  22        0.43        2.34      3.17 o 
  -8   1  22       30.29       28.68      6.07 o 
  -7   1  22        1.85       -0.54      6.97 o 
  -6   1  22       35.32       47.85      9.61 o 
  -5   1  22        1.37        5.04      5.07 o 
  -4   1  22        9.01        4.19      3.98 o 
  -3   1  22        0.10       -1.86      3.90 o 
  -2   1  22        4.78        4.66      5.97 o 
  -1   1  22        0.09       -0.04     10.04 o 
   0   1  22        0.58        6.05      9.23 o 
   1   1  22        1.86        1.47      7.17 o 
   2   1  22        4.64        9.38      8.91 o 
   3   1  22        3.79       -0.76      8.19 o 
 -16   2  22        5.26       13.49      7.15 o 
 -15   2  22        0.00       -3.23      3.23 o 
 -14   2  22        3.35       10.77      4.98 o 
 -13   2  22        6.94        2.76      3.16 o 
 -12   2  22        9.34       19.25      7.12 o 
 -11   2  22       11.69       13.25      5.80 o 
 -10   2  22        3.91       -0.43      3.90 o 
  -9   2  22       23.15       39.54      8.30 o 
  -8   2  22        0.03        3.85      3.02 o 
  -7   2  22        0.91       10.90      5.97 o 
  -6   2  22        8.11       17.76      6.24 o 
  -5   2  22       12.57       17.02      5.83 o 
  -4   2  22       16.81       11.79      9.88 o 
  -3   2  22        0.69       -2.13      5.34 o 
  -2   2  22       36.13       33.59      8.06 o 
  -1   2  22        1.24        0.38      2.31 o 
   0   2  22       29.28       31.81     11.12 o 
   1   2  22       12.12       12.74      7.75 o 
   2   2  22        0.83       -5.28     15.61 o 
   3   2  22        0.10       -2.59      8.22 o 
 -15   3  22        0.38       -0.28      8.64 o 
 -14   3  22        1.76        3.15      3.77 o 
 -13   3  22        2.00       -1.34      8.39 o 
 -12   3  22        3.90        4.20      6.92 o 
 -11   3  22        4.73        7.99      7.26 o 
 -10   3  22        4.72        6.08      7.43 o 
  -9   3  22        4.59        1.38      2.78 o 
  -8   3  22        3.86       -1.97      1.97 o 
  -7   3  22        0.20        0.16      2.77 o 
  -6   3  22        0.54       -1.12      3.57 o 
  -5   3  22       10.54       19.42      9.12 o 
  -4   3  22        2.57        3.94      6.05 o 
  -3   3  22        1.66        0.02      2.73 o 
  -2   3  22        0.01       11.26      6.24 o 
  -1   3  22        5.04       11.95      4.83 o 
   0   3  22        0.96        1.16      2.42 o 
   1   3  22        6.18        3.26      7.16 o 
 -13   4  22        0.00       -0.87      3.53 o 
 -12   4  22        1.68        0.04      6.40 o 
 -11   4  22        6.17        9.11     11.87 o 
 -10   4  22        0.00       -4.66      9.67 o 
  -9   4  22        2.56       -4.69     11.24 o 
  -8   4  22        0.88       -3.03      3.03 o 
  -7   4  22        9.98        8.49      4.24 o 
  -6   4  22        6.77       17.24      7.89 o 
  -5   4  22       19.24       23.94      7.92 o 
  -4   4  22        1.15        9.80      4.79 o 
  -3   4  22       14.17       12.99      6.36 o 
  -2   4  22        0.01        4.77      5.40 o 
  -1   4  22        5.35       -3.66      4.60 o 
  -7   5  22        2.03        5.81      6.88 o 
  -6   5  22        0.94       -5.61      5.61 o 
 -15   0  23        6.13        6.02     11.59 o 
 -13   0  23        7.88       23.74     13.41 o 
 -11   0  23        1.62        2.54      4.27 o 
  -9   0  23        0.97        7.40      5.45 o 
  -7   0  23        7.63       28.57      9.76 o 
  -5   0  23        6.64       11.49      9.05 o 
  -3   0  23       33.51       19.46     12.59 o 
  -1   0  23       14.21       21.80     13.37 o 
   1   0  23       55.13       69.51     22.52 o 
 -15   1  23        1.02       -1.26      3.60 o 
 -14   1  23        0.10       10.36      7.80 o 
 -13   1  23        0.69        2.45      4.70 o 
 -12   1  23        2.28        4.89     12.93 o 
 -11   1  23        8.84       15.19      8.20 o 
 -10   1  23        5.46        2.56      5.26 o 
  -9   1  23       20.99       47.19      9.90 o 
  -8   1  23        6.75        6.46      4.13 o 
  -7   1  23       17.85       22.24      6.41 o 
  -6   1  23        5.81       -1.37      2.30 o 
  -5   1  23        1.45        2.26      3.16 o 
  -4   1  23        9.71        9.86      5.43 o 
  -3   1  23        1.70       -1.90      3.24 o 
  -2   1  23        0.54       -6.37      6.37 o 
  -1   1  23        1.01       -4.98      6.82 o 
   0   1  23        2.13        3.26      4.98 o 
   1   1  23        0.84        5.07      7.51 o 
 -14   2  23        5.43       11.48     15.39 o 
 -13   2  23        4.77        3.96     13.49 o 
 -12   2  23       10.53       10.09      5.52 o 
 -11   2  23        1.12        3.66      6.19 o 
 -10   2  23        7.76        8.00     15.27 o 
  -9   2  23        3.02        3.69      2.89 o 
  -8   2  23        1.50        5.45      3.20 o 
  -7   2  23        2.91        3.38      3.16 o 
  -6   2  23        0.44        4.21      3.34 o 
  -5   2  23       11.73       14.11      5.48 o 
  -4   2  23        0.95        0.49      3.27 o 
  -3   2  23       13.89        4.62      4.81 o 
  -2   2  23        2.30        7.89      5.92 o 
  -1   2  23       24.90        3.49     18.81 o 
   0   2  23        0.68        3.09      6.14 o 
   1   2  23        3.91        3.78     11.68 o 
 -13   3  23        6.01        3.66      4.50 o 
 -12   3  23       13.30       19.70      8.35 o 
 -11   3  23       11.20       24.74      9.97 o 
 -10   3  23        4.85       -4.32      4.32 o 
  -9   3  23       16.43        0.91      4.71 o 
  -8   3  23        0.50        2.31      4.15 o 
  -7   3  23        4.00        8.01      9.24 o 
  -6   3  23        1.88        6.10      6.51 o 
  -5   3  23        5.14        4.35      3.90 o 
  -4   3  23        0.20       -5.58      8.40 o 
  -3   3  23        0.46        1.81      4.80 o 
  -2   3  23        0.29       -4.99      5.04 o 
  -1   3  23        0.62        3.55      2.77 o 
  -9   4  23        0.36       -4.55      4.55 o 
  -8   4  23        0.81       -6.94      7.39 o 
  -7   4  23        1.38        2.58      5.68 o 
  -6   4  23        3.36       -3.65      9.77 o 
  -5   4  23        2.69        8.14      6.47 o 
  -4   4  23        5.02       13.64      4.62 o 
 -14   0  24        0.47       -9.87      9.87 o 
 -12   0  24        0.09        0.05      7.05 o 
 -10   0  24        1.70      -12.21     12.21 o 
  -8   0  24       18.57       26.97     12.66 o 
  -6   0  24       17.61        8.53      6.39 o 
  -4   0  24       17.70       30.74     13.95 o 
  -2   0  24        2.11       19.02     12.37 o 
 -13   1  24        5.66        8.90      6.03 o 
 -12   1  24        3.66       -0.48     13.45 o 
 -11   1  24        3.57       -2.09      9.83 o 
 -10   1  24       22.28       28.69      8.37 o 
  -9   1  24        0.29       -4.39      6.85 o 
  -8   1  24       23.17       23.52     13.01 o 
  -7   1  24        5.57       -3.50      3.50 o 
  -6   1  24        2.62        1.66      6.37 o 
  -5   1  24        0.09       -4.97      5.35 o 
  -4   1  24        1.10       -4.18      4.18 o 
  -3   1  24        0.70       -0.43      7.75 o 
  -2   1  24        2.90        9.59      4.79 o 
  -1   1  24       10.86        2.72      9.08 o 
 -12   2  24        0.21       -6.71      7.86 o 
 -11   2  24        1.28       13.23     12.91 o 
 -10   2  24        0.19        5.58      7.19 o 
  -9   2  24        2.12        1.37      6.72 o 
  -8   2  24        0.93        1.87      3.42 o 
  -7   2  24        1.51       -0.58     10.12 o 
  -6   2  24        5.70        2.20      4.74 o 
  -5   2  24        2.06       -1.43      4.80 o 
  -4   2  24        9.07       -0.08      3.11 o 
  -3   2  24        0.14       -4.18      4.18 o 
  -2   2  24       20.66       33.16      9.22 o 
  -9   3  24        1.08        7.37     10.02 o 
  -8   3  24        4.97       23.03     12.92 o 
  -7   3  24        2.25        2.66      4.71 o 
  -6   3  24       10.15       21.37      8.38 o 
  -5   3  24        0.91       -4.00      4.24 o 
  -9   0  25        0.24        4.55      8.70 o 
  -7   0  25       15.15       11.40      6.60 o 
  -5   0  25        4.53        9.70      8.13 o 
  -9   1  25       25.49       27.21     14.51 o 
  -8   1  25        1.05        1.95      3.79 o 
  -7   1  25        3.47        4.54      6.33 o 
  -6   1  25        1.40       -0.72      3.02 o 
                                                 
